# Supplementary material for: Nicotine biosynthesis is completed by cryptic activating glucosylation
Source: Nat Commun. 2026 May 18;17:4221. doi: 10.1038/s41467-026-72705-0 (PMC13184244; doi:10.1038/s41467-026-72705-0)
Supplement: Supplementary file 3 — Supplementary Data 1 [file 41467_2026_72705_MOESM3_ESM.xlsx]

## Sheet: Sheet1
Gene name	Edwards et al 2017	Sierro et al 2024	UniProt (best hit)	Protein name	Reference
A622	Nitab4.5_0000884g0010.1	Ntab16g014300-1.1	IFRH_TOBAC	A622 / nicotinic acid N-glucoside reductase	https://doi.org/10.1105/tpc.6.5.723
A622L	Nitab4.5_0000031g0370.1	Ntab12g015230-1.1	A622L_TOBAC	A622L	https://dx.doi.org/10.1007/s11103-008-9424-3
ADC1A	Nitab4.5_0010630g0010.1	Ntab05g022420-1.1	ADC1A_TOBAC	arginine decarboxylase 1A	https://dx.doi.org/10.1007/s10327-004-0139-2
AO2A	Nitab4.5_0003989g0020.1	Ntab08g023490-1.1	AO2A_TOBAC	aspartate oxidase	https://dx.doi.org/10.1007/s10327-004-0139-2
AO2B	Nitab4.5_0002338g0020.1	Ntab21g008710-1.1	AO2B_TOBAC	aspartate oxidase	https://dx.doi.org/10.1016/j.phytochem.2013.06.002
BBLa	Nitab4.5_0006307g0010.1	Ntab22g022760-1.1	BBLA_TOBAC	berberine bridge enzyme A / (S)-nicotine glucoside synthase	https://dx.doi.org/10.1104/pp.110.170878
BBLb	Nitab4.5_0000316g0090.1	Ntab19g012270-1.1	BBLB_TOBAC	berberine bridge enzyme B	https://dx.doi.org/10.1104/pp.110.170878
BBLc1	Nitab4.5_0003029g0020.1	Ntab06g000990-1.1	BBLC1_TOBAC	berberine bridge enzyme C1	https://dx.doi.org/10.1104/pp.110.170878
BBLc2	Nitab4.5_0001029g0080.1	Ntab19g012130-1.1	BBLC2_TOBAC	berberine bridge enzyme C2	https://dx.doi.org/10.1016/j.phytochem.2013.06.002
BBLd1	Nitab4.5_0000079g0010.1	Ntab04g025560-1.1	BBLD1_TOBAC	berberine bridge enzyme D1	https://dx.doi.org/10.1104/pp.110.170878
BBLd2	Nitab4.5_0006526g0010.1	Ntab06g009070-1.1	BBLD2_TOBAC	berberine bridge enzyme D2	https://dx.doi.org/10.1016/j.phytochem.2013.06.002
β-GD1	Nitab4.5_0000884g0020.1	Ntab16g014290-1.1	A0A1S3X805_TOBAC	nicotine glucoside hydrolase	this work
β-GD2	Nitab4.5_0000031g0400.1	Ntab12g015240-1.1	A0A1S4DIG0_TOBAC	beta-glucosidase	this work
β-GD3	Nitab4.5_0000795g0060.1	Ntab14g009490-1.1	A0A1S4A6J3_TOBAC	beta-glucosidase	this work
DAO1	Nitab4.5_0000025g0290.1	Ntab24g009830-1.1	DAO1_TOBAC	Diamine oxidase	https://dx.doi.org/10.1093/pcp/pcm018
MATE1	Nitab4.5_0000884g0030.1	Ntab16g014330-1.1	A3KDM4_TOBAC	Protein DETOXIFICATION	https://dx.doi.org/10.1104/pp.108.132811
MATE2	Nitab4.5_0000031g0420.1	Ntab12g015220-1.1	A3KDM5_TOBAC	Protein DETOXIFICATION	https://dx.doi.org/10.1104/pp.108.132811
MPO1	Nitab4.5_0000983g0060.1	Ntab20g009920-1.1	MPO1_TOBAC	N-methylputrescine oxidase	https://dx.doi.org/10.1093/pcp/pcm018
MYC1a	Nitab4.5_0001012g0020.1	Ntab01g013450-1.1	D7P233_TOBAC	Transcription factor	https://doi.org/10.1093/pcp/pcr063
MYC1b	Nitab4.5_0001765g0050.1	Ntab23g009380-1.1	D7P234_TOBAC	Transcription factor	https://doi.org/10.1093/pcp/pcr063
ERF189	Nitab4.5_0015055g0010.1	Ntab07g012700-1.1	A0A060N185_TOBAC	Ethylene response factor 189	https://dx.doi.org/10.1105/tpc.110.078543
JAZ1	Nitab4.5_0000073g0270.1	Ntab08g028350-1.1	B3Y561_TOBAC	Protein TIFY	https://dx.doi.org/10.1093/mp/ssr056
ODC1	Nitab4.5_0003280g0010.1	Ntab12g001120-1.1	ODC1B_TOBAC	ornithine decarboxylase	https://dx.doi.org/10.1023/a:1006058700949
ODC2	Nitab4.5_0001270g0090.1	N/A	A0A1S3XWD9_TOBAC	ornithine decarboxylase	N/A
PMT1	Nitab4.5_0000013g0390.1	Ntab15g006110-1.1	PMT1_TOBAC	putrescine methyltransferase	https://dx.doi.org/10.1023/a:1006058700949
PMT2	Nitab4.5_0003284g0040.1	Ntab15g006100-1.1	PMT2_TOBAC	putrescine methyltransferase	https://dx.doi.org/10.1023/a:1006058700949
PMT3	Nitab4.5_0003284g0010.1	Ntab05g006320-1.1	PMT3_TOBAC	putrescine methyltransferase	https://dx.doi.org/10.1023/a:1006058700949
PMT4	Nitab4.5_0011232g0010.1	Ntab05g006300-1.1	PMT4_TOBAC	putrescine methyltransferase	https://dx.doi.org/10.1023/a:1006058700949
QPT1	Nitab4.5_0004816g0010.1	Ntab24g000470-1.1	QPT1A_TOBAC and QPT1B_TOBAC	quinolinate phophoribosyltransferase	https://dx.doi.org/10.1016/j.plantsci.2012.02.008
QPT2	Nitab4.5_0000742g0010.1	Ntab24g000460-1.1	QPT2A_TOBAC or QPT2B_TOBAC	quinolinate phophoribosyltransferase	https://dx.doi.org/10.1016/j.plantsci.2012.02.008
QS1	Nitab4.5_0002522g0070.1	Ntab06g021890-1.1	QS1_TOBAC	quinolinate synthase	https://dx.doi.org/10.1016/j.phytochem.2013.06.002
QS2	Nitab4.5_0008037g0020.1	Ntab04g010910-1.1	QS2_TOBAC	Quinolinate synthase	https://dx.doi.org/10.1016/j.phytochem.2013.06.002
SS1	Nitab4.5_0000113g0030.1	Ntab24g006840-1.1	Q71S26_TOBAC	spermidine synthase	N/A
SS2	Nitab4.5_0010954g0020.1	Ntab20g006770-1.1	G8FQI7_TOBAC	spermidine synthase	N/A
UGT1	Nitab4.5_0006222g0020.1	Ntab11g024040-1.1	A0A1S3YWH6_TOBAC	nicotinic acid N-glucosyltransferase	this work
CYP82E4	Nitab4.5_0000492g0240.1	Ntab09g019290-1.1	C82E4_TOBAC	Nicotine N-demethylase	https://dx.doi.org/10.1073/pnas.0506581102
ADC1B	Nitab4.5_0001317g0070.1	Ntab24g012250-1.1	ADC1B_TOBAC	Arginine decarboxylase 1B	https://dx.doi.org/10.1007/s00425-020-03387-1
CYP82E3	Nitab4.5_0002175g0010.1	Ntab09g019070-1.1	C82E3_TOBAC	Cytochrome P450 82E3	https://dx.doi.org/10.1073/pnas.0506581102
MYC2a	Nitab4.5_0002539g0040.1	Ntab05g002030-1.1	D7P235_TOBAC	Transcription factor	https://doi.org/10.1093/pcp/pcr063
MYC2b	Nitab4.5_0000804g0160.1	Ntab15g002050-1.1	D7P236_TOBAC	Transcription factor	https://doi.org/10.1093/pcp/pcr063
NUP1	Nitab4.5_0001640g0050.1	Ntab15g015030-1.1	G8A929_TOBAC	Probable purine permease	https://www.pnas.org/doi/full/10.1073/pnas.1108620108
NUP2	Nitab4.5_0001116g0030.1	Ntab20g014960-1.1	G8A930_TOBAC	Probable purine permease	https://www.pnas.org/doi/full/10.1073/pnas.1108620108
JAT1a	Nitab4.5_0004332g0030.1	Ntab17g031270-1.1	B7ZGM0_TOBAC	Protein DETOXIFICATION	https://www.pnas.org/doi/10.1073/pnas.0812512106
JAT1b	Nitab4.5_0002722g0030.1	Ntab03g017100-1.1	B7ZGM0_TOBAC	Protein DETOXIFICATION	https://www.pnas.org/doi/10.1073/pnas.0812512106
JAT2	Nitab4.5_0000084g0310.1	Ntab04g016290-1.1	A0A077LAP2_TOBAC	Protein DETOXIFICATION	https://doi.org/10.1371/journal.pone.0108789
ERF199/NIC1	Nitab4.5_0003090g0030.1	Ntab07g012700-1.1	MZ541068, A0A1S3XB19_TOBAC	Ethylene-responsive transcription factor 13	https://onlinelibrary.wiley.com/doi/10.1111/pbi.13694
ERF221/ORC1	Nitab4.5_0006499g0020.1	Ntab19g030620-1.1	CQ808982, A0A1S4AP50_TOBAC	Ethylene-responsive transcription factor 1-like	https://doi.org/10.1111/j.1365-313X.2011.04566.x
JAM1	Nitab4.5_0000430g0170.1	Ntab04g013050-1.1	CQ808961, A0A075EYS9_TOBAC	mitogen-activated protein kinase kinase	https://doi.org/10.1111/j.1365-313X.2011.04566.x
ERF4	Nitab4.5_0003076g0060.1	Ntab02g017260-1.1	ERF4_TOBAC	Ethylene-responsive transcription factor 4	https://dx.doi.org/10.1046/j.1365-313x.2000.00709.x
ERF5	Nitab4.5_0000600g0050.1	Ntab04g018910-1.1	ERF5_TOBAC	Ethylene-responsive transcription factor 5	https://dx.doi.org/10.1046/j.1365-313x.2000.00709.x
ERF3	Nitab4.5_0008241g0010.1	Ntab10g013540-1.1	ERF3_TOBAC	Ethylene-responsive transcription factor 3	https://dx.doi.org/10.1046/j.1365-313x.2000.00709.x
ERF32	Nitab4.5_0000600g0080.1	Ntab04g018960-1.1	S0BDM5_TOBAC	Ethylene response factor 32	https://dx.doi.org/10.1105/tpc.110.078543
ERF179	Nitab4.5_0002924g0020.1	Ntab19g030540-1.1	S0BBU2_TOBAC	Ethylene response factor 179	https://dx.doi.org/10.1105/tpc.110.078543
ERF115	Nitab4.5_0002924g0050.1	Ntab19g030580-1.1	S0BDM4_TOBAC	Ethylene response factor 115	https://dx.doi.org/10.1105/tpc.110.078543
ERF168	N/A	Ntab19g030560-1.1	S0BBR2_TOBAC	Ethylene response factor 168	https://dx.doi.org/10.1105/tpc.110.078543
ERF163	Nitab4.5_0004620g0010.1	Ntab19g030640-1.1	S0BAP4_TOBAC	Ethylene response factor 163	https://dx.doi.org/10.1105/tpc.110.078543
ERF91	Nitab4.5_0004620g0030.1	Ntab07g012640-1.1	S0BCU0_TOBAC	Ethylene response factor 91	https://dx.doi.org/10.1105/tpc.110.078543
COI1	Nitab4.5_0002100g0140.1	Ntab13g002430-1.1	B3Y564_TOBAC	Coronatine-insensitive 1	https://dx.doi.org/10.1093/pcp/pcn077
UGT2	Nitab4.5_0000690g0070	Ntab01g021170-1.1	A0A1S4A3M7_TOBAC	other UGT candidates	this work
UGT3	Nitab4.5_0006315g0010	Ntab06g006230-1.1	A0A1S4C2X1_TOBAC	other UGT candidates	this work
OLADO	Nitab4.5_0000413g0040.1	Ntab09g005420-1.1	A0A1S3ZKS9_TOBAC	OLADO	https://doi.org/10.1101/2024.06.04.597157
