# Supplementary material for: Nicotine biosynthesis is completed by cryptic activating glucosylation
Source: Nat Commun. 2026 May 18;17:4221. doi: 10.1038/s41467-026-72705-0 (PMC13184244; doi:10.1038/s41467-026-72705-0)
Supplement: Supplementary file 4 — Supplementary Data 2 [file 41467_2026_72705_MOESM4_ESM.xlsx]

## Sheet: Sheet1
Rank	Gene	Names	PCC Value
	NITAB4.5_0000884G0010	A622	1
1	NITAB4.5_0006307G0010	BBLa	0.977
2	NITAB4.5_0000884G0030	MATE1	0.973
3	NITAB4.5_0003284G0010	PMT3	0.973
4	NITAB4.5_0000031G0420	MATE2	0.973
5	NITAB4.5_0000031G0370	A622L	0.969
6	NITAB4.5_0003284G0040	PMT2	0.965
7	NITAB4.5_0011232G0010	PMT4	0.96
8	NITAB4.5_0000013G0390	PMT1	0.953
9	NITAB4.5_0002522G0070	QS1	0.951
10	NITAB4.5_0000795G0060	β-GD3	0.944
11	NITAB4.5_0000316G0090	BBLb	0.939
12	NITAB4.5_0008037G0020	QS2	0.937
13	NITAB4.5_0000884G0020	β-GD1	0.926
14	NITAB4.5_0000031G0400	β-GD2	0.917
15	NITAB4.5_0000013G0380		0.916
16	NITAB4.5_0002338G0020	AO2B	0.913
17	NITAB4.5_0000983G0060	MPO1	0.909
18	NITAB4.5_0000093G0170		0.9
19	NITAB4.5_0010897G0020		0.888
20	NITAB4.5_0007413G0010		0.888
21	NITAB4.5_0000396G0230		0.883
22	NITAB4.5_0000025G0290	DAO1	0.88
23	NITAB4.5_0000180G0090		0.877
24	NITAB4.5_0004658G0040		0.876
