# Supplementary material for: Nicotine biosynthesis is completed by cryptic activating glucosylation
Source: Nat Commun. 2026 May 18;17:4221. doi: 10.1038/s41467-026-72705-0 (PMC13184244; doi:10.1038/s41467-026-72705-0)
Supplement: Supplementary file 5 — Supplementary Data 3 [file 41467_2026_72705_MOESM5_ESM.xlsx]

## Sheet: Sheet1
Rank	Gene	Name	PCC Value
	NITAB4.5_0006222G0020	UGT1	1
1	NITAB4.5_0006307G0010	BBLa	0.792
2	NITAB4.5_0000742G0010	QPT2	0.791
3	NITAB4.5_0003263G0040		0.789
4	NITAB4.5_0011232G0010	PMT4	0.785
5	NITAB4.5_0003284G0040	PMT2	0.779
6	NITAB4.5_0000884G0020	β-GD1	0.776
7	NITAB4.5_0000884G0010	A622	0.776
8	NITAB4.5_0000013G0390	PMT1	0.776
9	NITAB4.5_0000884G0030	MATE1	0.775
10	NITAB4.5_0003284G0010	PMT3	0.77
11	NITAB4.5_0000180G0090		0.77
12	NITAB4.5_0000093G0170		0.768
13	NITAB4.5_0000031G0420	MATE2	0.766
14	NITAB4.5_0000396G0230		0.762
15	NITAB4.5_0003090G0030	ERF199/NIC1	0.761
16	NITAB4.5_0004658G0040		0.759
17	NITAB4.5_0010897G0020		0.756
18	NITAB4.5_0012847G0010		0.752
19	NITAB4.5_0001029G0080	BBLc2	0.748
20	NITAB4.5_0000795G0060	β-GD3	0.746
21	NITAB4.5_0002522G0070	QS1	0.743
22	NITAB4.5_0000983G0060	MPO1	0.743
23	NITAB4.5_0007413G0010		0.742
24	NITAB4.5_0000881G0120		0.737
