# Supplementary material for: Nicotine biosynthesis is completed by cryptic activating glucosylation
Source: Nat Commun. 2026 May 18;17:4221. doi: 10.1038/s41467-026-72705-0 (PMC13184244; doi:10.1038/s41467-026-72705-0)
Supplement: Supplementary file 6 — Supplementary Data 4 [file 41467_2026_72705_MOESM6_ESM.xlsx]

## Sheet: Sheet1
Gene code	Protein name	Protein name	Edwards et al 2017	Sierro et al 2024	UniProt (best hit)	Original report	Expression strain	Plasmid	DNA for microbial constructs	Expressed protein sequence
A622	NaGR	A622 / nicotinic acid N-glucoside reductase	Nitab4.5_0000884g0010.1	Ntab16g014300-1.1	IFRH_TOBAC	https://doi.org/10.1105/tpc.6.5.723	Escherichia coli B834	pET28a(+) (Δ5N)	CCATGGGCAAGAGCAAAATCCTGATCATTGGTGGCACCGGTTACATTGGCAAGTATCTGGTGGAAACCAGCGCGAAAAGCGGTCACCCGACCTTCGCGCTGATCCGTGAGAGCACCCTGAAGAACCCGGAAAAGAGCAAACTGATTGACACCTTCAAAAGCTACGGTGTTACCCTGCTGTTTGGCGATATCAGCAACCAGGAGAGCCTGCTGAAGGCGATCAAACAAGTGGACGTGGTTATTAGCACCGTTGGTGGCCAGCAATTCACCGATCAGGTGAACATCATTAAGGCGATCAAAGAGGCGGGTAACATTAAGCGTTTTCTGCCGAGCGAATTCGGCTTTGACGTTGATCATGCGCGTGCGATTGAACCGGCGGCGAGCCTGTTTGCGCTGAAAG…	MGKSKILIIGGTGYIGKYLVETSAKSGHPTFALIRESTLKNPEKSKLIDTFKSYGVTLLFGDISNQESLLKAIKQVDVVISTVGGQQFTDQVNIIKAIKEAGNIKRFLPSEFGFDVDHARAIEPAASLFALKVRIRRMIEAEGIPYTYVICNWFADFFLPNLGQLEAKTPPRDKVVIFGDGNPKAIYVKEEDIATYTIEAVDDPRTLNKTLHMRPPANILSFNEIVSLWEDKIGKTLEKLYLSEEDILQIVQEGPLPLRTNLAICHSVFVNGDSANFEVQPPTGVEATELYPKVKYTTVDEFYNKFVLEHHHHHH
BBLa	NicGS	berberine bridge enzyme A/(S)-nicotine glucoside synthase	Nitab4.5_0006307g0010.1	Ntab22g022760-1.1	F1T160_TOBAC	https://dx.doi.org/10.1104/pp.110.170878	Komagataella phaffii X-33	pPICZB-NHis	ATGGGTTTCCCGCTGATCATTCTGATCAGCTTTAGCCTGGCGAGCCTGAGCGAAACCGCGACCGGTGCGGTGACCAACCTGAGCGCGTGCCTGATCAACCACAACGTTCACAACTTCAGCATTTACCCGACCAGCCGTAACTATTTCAACCTGCTGCACTTTAGCCTGCAGAACCTGCGTTTCGCGGCGCCGTTTATGCCGAAGCCGACCTTCATCATTCTGCCGAGCAGCAAAGAGGAACTGGTTAGCACCATCTTTTGCTGCCGTAAGGCGAGCTACGAGATTCGTGTGCGTTGCGGTGGCCACAGCTACGAAGGTACCAGCTATGTTAGCTTCGACGCGAGCCCGTTTGTGATCGTTGATCTGATGAAGCTGGACGATGTGAGCGTTGATCTGGAT…	GSSHHHHHHAVTNLSACLINHNVHNFSIYPTSRNYFNLLHFSLQNLRFAAPFMPKPTFIILPSSKEELVSTIFCCRKASYEIRVRCGGHSYEGTSYVSFDASPFVIVDLMKLDDVSVDLDSETAWAQGGATIGQIYYAIAKVSDVHAFSAGSGPTVGSGGHISGGGFGLLSRKFGLAADNVVDALLIDADGRLLDRKAMGEDVFWAIRGGGGGNWGIVYAWKIRLLKVPKIVTTCMIYRPGSKQYVAQILEKWQIVTPNLVDDFTLGVLLRPADLPADMKYGNTTPIEIFPQFNALYLGPKTEVLSISNETFPELGVKNDECKEMTWVESALFFSELADVNGNSTGDISRLKERYMDGKGFFKGKTDYVKKPVSMDGMLTFLVELEKNPKGYLVFDPYG…
βGD1	NicGH	nicotine glucoside hydrolase	Nitab4.5_0000884g0020.1	Ntab16g014290-1.1	A0A1S3X805_TOBAC	this work	Komagataella phaffii X-33	pPICZα	TGCCATTTAACGGATCAGGTAAGCCTGTCCTCAAACTTTCTTTTTGGCACTGCCTCGAGCAGCTATCAATATGAAGGCGCATTTTTATCCGATGGTAAAGGTCTGTCGAACTGGGATTTTTTCACGCATGAGGCTGGACATGTCAAAGATGGTTCTAATGGCGATGTGGCGGTTGATCATTATCATCGTTACCTTGAAGATATTAAACTGATGGCAGATATGGGCGTGAACAGCTTTCGTTTTTCAATTTCATGGGCACGTATCCTGCCCAAGGGTCGCTTCGGGAAGGTTAATATGGCGGGTATCGAATACTACAGTAAACTGATCGATGCACTGTTACTGAAAGGGATTCAACCATTTGTCACCCTTACGCATTATGACATTCCGCAGGAACTGGAA…	GSSHHHHHHMCHLTDQVSLSSNFLFGTASSSYQYEGAFLSDGKGLSNWDFFTHEAGHVKDGSNGDVAVDHYHRYLEDIKLMADMGVNSFRFSISWARILPKGRFGKVNMAGIEYYSKLIDALLLKGIQPFVTLTHYDIPQELEDRYGGWLNSQIQYDFSYFANICFKYFGDRVKYWITMNEASFVAISGYRDGSYPPARCSGIFGNCSAGGDSEREPFIAAHNMILSHAAAVRIYRTRYQKCQGGMIGITMGVEWYEPFSNSSEDIAATQRARSFYTNWFLDPIILGRYPEEMVQILGSNLPEFSVSDLRMLSYGLDFIGINHYSAVYIKDCLYSACEHGNSWSEGSYLTTTQRDGVYIGEPGEVDWQFVYPQGIEKVVMYIKDRFNNTPMFITENGFA…
UGT1	NaGT	nicotinic acid N-glucosyltransferase (UGT709L18)	Nitab4.5_0006222g0020.1	Ntab11g024040-1.1	A0A1S3YWH6_TOBAC	this work	Escherichia coli SoluBL21	pET28a(+)	ATGGACCAGGAATCATTGCCTCCGCACGTTCTTATTTTTCCGCTCCCTCTGCAAGGCCCGGTCAACTCCACCTTCAAACTGGCTGAACTGCTGTGTTTCTCTGGCTTAGATATCACGTTTCTGTTGACAGAAAACATTCATAACCGCTTAATCAGCCACACGAATATCAATAGCCGGTTTGAACGCTTCCCCGGATTTCAGATTAAAACCATTTCAGATGGTCTGCCACAGGATCATCCGCGTAAGGGAAGCAAATACATGGAGCTGTTTGATTCATTAAAGTCGAAGACTAAGCCGCTGTTTAAAGATATGCTTACGTCCGGGTGGCTTAGCTCCGATGGCAAACGGCGCGAGGTATCCTGTATCATCGCAGACGGTGTTCTGGGTTTTACATGTGAT…	MGSSHHHHHHSSGLVPRGSHMDQESLPPHVLIFPLPLQGPVNSTFKLAELLCFSGLDITFLLTENIHNRLISHTNINSRFERFPGFQIKTISDGLPQDHPRKGSKYMELFDSLKSKTKPLFKDMLTSGWLSSDGKRREVSCIIADGVLGFTCDVANEIGIPIFSIRTISPCCLWIFFCLPQLIESGEYPFKDDDLDEPIKSVPGAETFLRRRDLPDFCRTGDLTDSNVQLYKTEGQENSRAYGLILNTFEELDGNLLSQMRNVCPNIYPIGPLHAHLKNKLSEENNSMPPSSNSLFEEDKSCINWLNNQLPNSVIYVSFGSIATMTKEQLMEFWYGLVNSKQRFLWVIRLDSVAGDDWKNKIPVELAEGTKERGYIVGWAPQEEVLAHPSVGGFWTHCG…
OLADO	OLADO	ornithine/lysine/arginine decarboxy-oxidase	Nitab4.5_0000413g0040.1	Ntab09g005420-1.1	A0A1S3ZKS9_TOBAC	https://www.biorxiv.org/content/10.1101/2024.06.04.597157v2	Escherichia coli SoluBL21	pET-28a(+)	ATGGAGCTGCCGCCACTCGTTAACGCCATTAAAATTTCTGTTGAGAAAAATGCAACACCCTTTCACTTTCCGGGTCATAAGCGTGGTGTGGCTGCGCCAAGTTCATTAGTTGACATTATCTCTATTGCGCCTTTTCTGTACGATGCCACCGAACTGCCCGAACTGGATAAATTTGGCTATCCCACAGGTCCGCTTCTGGATGCACAGAATCAAGCAGCTGAACTGTTTGGGGCCACGGAAACGTGGTTTTTAGTTTGCGGCACCACCTGTGGAATCCTGGCTGCAATTATGAGTGCGTGTAGTCCTGGAGACACCCTCATTTTAGCGCGTAATAGCCACGTCAGCGCTACCTCCGCCATGGTTTTGTGTGGGGCCATTCCTCGTTACATAGTCCCAGAG…	MGSSHHHHHHSSGLVPRGSHMELPPLVNAIKISVEKNATPFHFPGHKRGVAAPSSLVDIISIAPFLYDATELPELDKFGYPTGPLLDAQNQAAELFGATETWFLVCGTTCGILAAIMSACSPGDTLILARNSHVSATSAMVLCGAIPRYIVPEHNLEWDIAGGVTPSQVKMAIQESEKEGKRAAAVFVTSPTYNGVCSNLSEISQICHFHGIPLIVDEAHGAHFKFHPNMPKTALSQGADLVIQSTHKVLCSFSQSSMLHLSGNRIDRDRVHKCLQSLQTTSPNWLLLASLDATRDELSKNPNTLFNEVMELVQEVKEVIIHIPGISLLDLSSFSNNFSSIDPLRMTIGTQQLGLSGFQAYDILSTSHGIEPELIGTKSFTLAVSLGTTKEHSKRLVKG…
