# Supplementary material for: Nicotine biosynthesis is completed by cryptic activating glucosylation
Source: Nat Commun. 2026 May 18;17:4221. doi: 10.1038/s41467-026-72705-0 (PMC13184244; doi:10.1038/s41467-026-72705-0)
Supplement: Supplementary file 7 — Supplementary Data 5 [file 41467_2026_72705_MOESM7_ESM.xlsx]

## Sheet: Sheet1
NaGT	NaGR	NMP (3)	NicGS	NicGH	Product	Anova F-value	Anova p-value	Mean peak area	Group (Tukey's HSD)
		X			nicotine 1	915.3	3.24676e-15	0	a
X					nicotine 1	915.3	3.24676e-15	0	a
X	X				nicotine 1	915.3	3.24676e-15	0	a
X	X	X			nicotine 1	915.3	3.24676e-15	32829.3	a
X	X	X	X		nicotine 1	915.3	3.24676e-15	17891.7	a
X	X	X	X	X	nicotine 1	915.3	3.24676e-15	648495	b
	X	X	X	X	nicotine 1	915.3	3.24676e-15	0	a
X		X	X	X	nicotine 1	915.3	3.24676e-15	0	a
X	X		X	X	nicotine 1	915.3	3.24676e-15	0	a
X	X	X		X	nicotine 1	915.3	3.24676e-15	69871.7	c
		X			pyridine glucoside 12	2551	1.36e-28	0	a
X					pyridine glucoside 12	2551	1.36e-28	2151	a
X	X				pyridine glucoside 12	2551	1.36e-28	1321570	b
X	X	X			pyridine glucoside 12	2551	1.36e-28	336643	c
X	X	X	X		pyridine glucoside 12	2551	1.36e-28	223665	d
X	X	X	X	X	pyridine glucoside 12	2551	1.36e-28	229676	d
	X	X	X	X	pyridine glucoside 12	2551	1.36e-28	0	a
X		X	X	X	pyridine glucoside 12	2551	1.36e-28	5922	a
X	X		X	X	pyridine glucoside 12	2551	1.36e-28	1358326	b
X	X	X		X	pyridine glucoside 12	2551	1.36e-28	351203	c
		X			nicotinic acid glucoside 10	122	1.74e-15	0	b
X					nicotinic acid glucoside 10	122	1.74e-15	230873	a
X	X				nicotinic acid glucoside 10	122	1.74e-15	217481	a
X	X	X			nicotinic acid glucoside 10	122	1.74e-15	225286	a
X	X	X	X		nicotinic acid glucoside 10	122	1.74e-15	228993	a
X	X	X	X	X	nicotinic acid glucoside 10	122	1.74e-15	236208	a
	X	X	X	X	nicotinic acid glucoside 10	122	1.74e-15	0	b
X		X	X	X	nicotinic acid glucoside 10	122	1.74e-15	242574	a
X	X		X	X	nicotinic acid glucoside 10	122	1.74e-15	222919	a
X	X	X		X	nicotinic acid glucoside 10	122	1.74e-15	252068	a
		X			nicotine glucoside 13	1530	2.25e-26	0	a
X					nicotine glucoside 13	1530	2.25e-26	0	a
X	X				nicotine glucoside 13	1530	2.25e-26	0	a
X	X	X			nicotine glucoside 13	1530	2.25e-26	163319	b
X	X	X	X		nicotine glucoside 13	1530	2.25e-26	1670219	c
X	X	X	X	X	nicotine glucoside 13	1530	2.25e-26	0	a
	X	X	X	X	nicotine glucoside 13	1530	2.25e-26	0	a
X		X	X	X	nicotine glucoside 13	1530	2.25e-26	0	a
X	X		X	X	nicotine glucoside 13	1530	2.25e-26	0	a
X	X	X		X	nicotine glucoside 13	1530	2.25e-26	79571.7	d
