# Supplementary material for: Nicotine biosynthesis is completed by cryptic activating glucosylation
Source: Nat Commun. 2026 May 18;17:4221. doi: 10.1038/s41467-026-72705-0 (PMC13184244; doi:10.1038/s41467-026-72705-0)
Supplement: Supplementary file 8 — Supplementary Data 6 [file 41467_2026_72705_MOESM8_ESM.xlsx]

## Sheet: Sheet1
NaGT	NaGR	NMP (3)	NicGS	NicGH	Product	Anova F-value	Anova DF (group)	Anova DF (residual)	Anova p-value	Mean d3/d4 ratio	Group (Tukey's HSD)
X	X	X			nicotine glucoside 13	8537	1	4	8.23e-08	0.34	b
X	X	X	X		nicotine glucoside 13	8537	1	4	8.23e-08	6.09	a
X	X	X			nicotine 1	10751	3	8	9.31e-15	0.6	a
X	X	X	X		nicotine 1	10751	3	8	9.31e-15	1.53	b
X	X	X	X	X	nicotine 1	10751	3	8	9.31e-15	7.84	c
X	X	X		X	nicotine 1	10751	3	8	9.31e-15	0.47	a
X	X				pyridine glucoside 12	50.42	6	14	1.1e-08	0.11	a
X	X	X			pyridine glucoside 12	50.42	6	14	1.1e-08	0.08	a
X	X	X	X		pyridine glucoside 12	50.42	6	14	1.1e-08	0.21	d
X	X	X	X	X	pyridine glucoside 12	50.42	6	14	1.1e-08	0.24	bd
X		X	X	X	pyridine glucoside 12	50.42	6	14	1.1e-08	0.35	c
X	X		X	X	pyridine glucoside 12	50.42	6	14	1.1e-08	0.3	bc
X	X	X		X	pyridine glucoside 12	50.42	6	14	1.1e-08	0.09	a
