# Supplementary material for: Nicotine biosynthesis is completed by cryptic activating glucosylation
Source: Nat Commun. 2026 May 18;17:4221. doi: 10.1038/s41467-026-72705-0 (PMC13184244; doi:10.1038/s41467-026-72705-0)
Supplement: Supplementary file 9 — Supplementary Data 7 [file 41467_2026_72705_MOESM9_ESM.xlsx]

## Sheet: Sheet1
	NaGR (A622)-NADP+ nicotinic acid N-glucoside Dataset #1 9RDD	NicGS (BBLa)-FAD nicotine N-glucoside Dataset #2 9RDR	NicGS (BBLa)-FAD Dataset #3 9RUW
Beamline	I03	I04	I03
Wavelength (Å)	0.7054	0.9537	0.9763
Resolution (Å)	51.02-1.28 (1.54-1.28)	74.37-2.64 (2.64-2.56)	73.14-2.55 (2.65-2.55)
Space Group	P1	P212121	P212121
Unit cell (Å)	a = 39.59; b = 45.53; c = 53.47; a = 73.20; b =79.99 g = 69.64°	a = 84.26; b = 122.88; c = 148.75; a = b = g = 90.00°	a = 81.62; b = 111.73; c = 146.28; a = b = g = 90.00°
No. of molecules in the asymmetric unit	1	2	2
Unique reflections	44163 (2208)	50549 (4587)	44397 (4582)
Completeness (%)	87.0 (44.4)	100.0 (100.0)	100.0 (100.0)
Rmerge (%)	0.070 (0.614)	0.16 (1.30)	0.39 (1.48)
Rp.i.m.	0.049 (0.614)	0.07 (0.54)	0.16 (0.61)
Multiplicity	3.8 (3.8)	13.6 (13.0)	13.3 (13.0)
<I/σ(I)>	8.0 (1.6)	10.8 (1.9)	2.8 (0.4)
Overall B from Wilson plot (Å2)	11	47	34
CC1/2	1.00 (0.60)	1.00 (0.92)	0.98 (0.71)
Rcryst/ Rfree (%)	17.1/21.0	21.5/26.9	29.3/32.4
r.m.s.d 1-2 bonds (Å)	0.009	0.006	0.004
r.m.s.d 1-3 angles (°)	1.88	1.79	1.301
Avge main chain B (Å2)	18	57	48
Avge side chain B (Å2)	21	62	50
Avge waters B (Å2)	33	45	16
Avge Cofactor B (Å2)	15	50	40
Avge Ligand B (Å2)	33	76	-
