# Supplementary material for: Nicotine biosynthesis is completed by cryptic activating glucosylation
Source: Nat Commun. 2026 May 18;17:4221. doi: 10.1038/s41467-026-72705-0 (PMC13184244; doi:10.1038/s41467-026-72705-0)
Supplement: Supplementary file 10 — Supplementary Data 8 [file 41467_2026_72705_MOESM10_ESM.xlsx]

## Sheet: Sheet1
Gene name	Gene identifier	Sequence
UGT1	Nitab4.5_0006222g0020.1	ATGGATCAAGAATCACTTCCTCCTCATGTTCTAATCTTCCCTTTACCATTACAAGGTCCAGTAAATTCCACGTTCAAACTAGCTGAACTTCTTTGTTTTTCAGGCCTAGATATTACTTTTCTATTAACTGAAAATATCCATAATCGTCTTATTTCTCATACAAATATTAATTCAAGATTTGAACGTTTTCCTGGTTTTCAAATCAAGACTATTTCAGATGGTTTACCACAAGATCATCCACGTAAAGGTAGTAAATATATGGAGTTATTTGATTCACTGAAATCTAAAACAAAGCCATTGTTTAAAGATATGTTGACTTCTGGTTGGCTTAGTTCTGATGGAAAAAGAAGAGAAGTTAGTTGTATTATTGCTGATGGAGTTTTGGGATTTACTTGTGAT…
A622	Nitab4.5_0000884g0010.1	ATGGTTGTATCAGAGAAAAGCAAGATCTTAATAATTGGAGGCACAGGCTACATAGGAAAATACTTGGTGGAGACAAGTGCAAAATCTGGGCATCCAACTTTCGCTCTTATCAGAGAAAGCACACTCAAAAACCCCGAGAAATCAAAACTCATCGACACATTCAAGAGTTATGGGGTTACGCTACTTTTTGGAGATATATCCAATCAAGAGAGCTTACTCAAGGCAATCAAGCAAGTTGATGTGGTGATTTCCACTGTCGGAGGACAGCAATTTACTGATCAAGTGAACATCATCAAAGCAATTAAAGAAGCTGGAAATATCAAGAGATTTCTTCCTTCAGAATTTGGATTTGATGTGGATCATGCTCGTGCAATTGAACCAGCTGCATCACTCTTCGCT…
βGD1	Nitab4.5_0000884g0020.1	ATGGAACCTGCAGTGTTTTGGCACACCTGCTTAGCAATTTTTATCTCCTTTTCTGGTTTCATGGTGTCATGTCATCTAACAGACCAAGTTTCATTGTCGAGCAATTTCTTGTTTGGAACGGCCTCTTCATCTTACCAGTATGAAGGAGCTTTCCTCAGTGATGGGAAAGGCCTCAGCAACTGGGACTTTTTTACCCATGAAGCTGGTCATGTTAAGGATGGAAGCAATGGAGATGTTGCTGTTGATCACTACCATCGTTATTTGGAGGACATCAAACTCATGGCAGATATGGGTGTGAATAGCTTTCGTTTCTCTATCTCATGGGCAAGAATTCTACCTAAGGGCAGATTTGGAAAAGTTAATATGGCCGGAATTGAGTACTACAGTAAGCTCATTGAT…
BBLa	Nitab4.5_0006307g0010.1	ATGTTTCCGCTCATAATTCTGATCAGCTTTTCACTTGCTTCCTTGTCTGAAACTGCTACTGGAGCTGTTACAAATCTTTCAGCCTGCTTAATCAACCACAATGTCCATAACTTCTCTATTTACCCCACAAGTAGAAATTACTTTAACTTGCTCCACTTCTCCCTTCAAAATCTTCGCTTTGCTGCACCTTTCATGCCGAAACCAACCTTCATTATCCTACCAAGCAGTAAGGAGGAGCTCGTGAGCACCATTTTTTGTTGCAGAAAAGCATCTTATGAAATCAGAGTAAGGTGCGGCGGACACAGTTACGAAGGAACTTCTTACGTTTCCTTTGACGCTTCTCCATTCGTGATCGTTGACTTGATGAAATTAGACGACGTTTCAGTAGATTTGGATTCT…
BBLb	Nitab4.5_0000316g0090.1	ATGTTTCCACTCATAATTCTGATCAGCTTTTCACTTACTTCCCTCTCTGCTACTGCAACTAGTGGAGCAGGAGGTGGAGTTGCAAATCTTTACACCTGTTTAATCGACCACAATGTCCATAACTTCTCTATTTACCCCACAAAGAATGATCAAAGTAGTAGTAATTACTTTAACTTGCTCGATTTTTCCCTTCAGAATCTTCGATTTGCTGCATCTTACATGCCGAAACCAACGGTCATTATTCTACCAAACAGCAAAGAGGAGCTCGTGAGCACCATTCTTTGTTGCAGACAAGCTTCTTATGAAATCAGAGTAAGGTGCGGAGGACATAGTTACGAGGGAACTTCTTACGTTTCCTTTGACGGTTCCCCGTTCGTGATCGTTGACTTGATGAAATTA…
ODC1B	Nitab4.5_0003280	ATGGCCGGCCAAACAATCATCGTTTCCGGGTTGAACCCGGCGGCCATTCTTCAGTCCACAATTGGCGGCGGAGCTTCTCCTACAGCGGCGGCGGCGGCGGAAAACGGCACCAGAAAAGTCATCCCTCTCTCAAGAGATGCCTTACAAGATTTCATGTTATCAATCATAACCCAAAAATTACAAGATGAGAAACAACCTTTTTACGTGCTAGACTTGGGTGAGGTTGTTTCTCTTATGGACCAATGGAAATCTGCTCTCCCAAATATCCGTCCATTTTACGCTGTTAAATGTAACCCTGAACCGTCGTTCCTTTCAATTTTATCTGCTATGGGCTCAAATTTTGATTGTGCTAGCCGAGCTGAAATTGAGTATGTTTTATCTCTTGGCATTTCACCTGAC…
PMT2	Nitab4.5_0003284g0040.1	ATGGAAGTCATATCTACCAACACAAATGGCTCTACCATCTTCAAGAGTGGTGCCATTCCCATGAATGGCCACCATAATGGCACTTCCAAACACCAAAACGGCCACAAGAATGGGACTTCCGAACAACAGAACGGGACAATCAGCCTTGATAATGGCAACGAGCTACTGGGAAACTCCAATTGTATTAAGCCTGGTTGGTTTTCAGAGTTTAGCGCATTATGGCCAGGTGAAGCATTCTCACTTAAGGTTGAGAAGTTACTGTTCCAGGGGAAGTCTGACTACCAAGATGTCATGCTCTTTGAGTCAGCAACTTATGGGAAGGTTCTGACTTTGGATGGAGCAATTCAACACACAGAGAATGGTGGATTTCCATACACTGAAATGATTGTTCATCTTCCA…
PMT3	Nitab4.5_0003284g0010.1	ATGGAAGTCATATCTACCAACACAAATGGCTCTACTATCTTCAAGAATGGTGCCATTCCCATGAACGGTTACCAGAATGGCACTTCCAAACACCAAAACGGCCACCAGAATGGCACTTCCGAACATCGGAACGGCCACCAGAATGGGATTTCCGAACACCAAAACGGCCACCAGAATGGCACTTCCGAGCATCAGAACGGCCATCAGAATGGGACAATCAGCCATGACAACGGCAACGAGCTACAGCTACTGGGAAGCTCCAACTCTATTAAGCCTGGTTGGTTTTCAGAGTTTAGCGCATTATGGCCAGGTGAAGCATTCTCACTTAAGGTTGAGAAGTTACTATTCCAGGGGAAGTCTGATTACCAAGATGTCATGCTCTTTGAGTCAGCAACATAT…
MPO	Nitab4.5_0000983g0060.1	ATGGCCACTACTAAACAGAAAGTGACGGCACCTTCTCCTTCTCCTTCTTCTTCGACTGCTTCTTGCTGTCCTTCCACTTCTATCCTCCGTCGTGAGGCAACAGCGGCCATTGCAGTCGTGGGTGACGGCCTGCAGAATTGGACCAACATCCCCTCCGTCGACGAGAAGCAGAAAAAGACGGCCTCATCAGCTCTAGCGTCATTGCCAACCACTGAACCTCTTTCCACCAATACCTCTACCAAAGGTATCCAAATCATGACAAGGGCTCAAACCTGCCATCCTTTGGACCCTTTATCTGCTGCTGAGATCTCAGTGGCTGTGGCAACTGTTAGAGCTGCCGGTGAAACACCTGAGGTCAGAGATGGGATGCGATTTATTGAGGTGGTTCTGGTAGAACCA…
OLADO	Nitab4.5_0000413	ATGTTTCTACAAGTAGCTTCTCCATTTCCAAAAAATGGTTTTGGATTAACTTTTGTCAGTCCATCCATAGCAAGAAGAGCCACTCCTGAGCAACTGGAACATGATAGTTTGATCATGGATCAGAGCAGAAGGGCCTTGTTTGATCAAACTGAAACTCTGATTCATCATTCCCAAGAACACAATCAGCAAAAATCAGAACTCCCACCTTTAGTAAATGCCATAAAAATTTCAGTAGAGAAAAATGCAACTCCTTTCCATTTTCCAGGTCACAAAAGAGGTGTAGCTGCACCATCTTCACTAGTCGATATTATCAGTATCGCACCATTTCTTTATGATGCAACTGAACTTCCAGAGCTTGATAAATTCGGTTATCCAACTGGACCTTTATTAGATGCACAA…
