# Supplementary material for: Nicotine biosynthesis is completed by cryptic activating glucosylation
Source: Nat Commun. 2026 May 18;17:4221. doi: 10.1038/s41467-026-72705-0 (PMC13184244; doi:10.1038/s41467-026-72705-0)
Supplement: Supplementary file 11 — Supplementary Data 9 [file 41467_2026_72705_MOESM11_ESM.xlsx]

## Sheet: Sheet1
Rank	Gene	Annotation	PCC
	NIBEN101SCF03045G02019.1	A622	1
1	NIBEN101SCF03045G02020.1	MATE	0.986
2	NIBEN101SCF00039G01003.1	BBL	0.979
3	NIBEN101SCF03687G01012.1	QPT2	0.976
4	NIBEN101SCF06783G00003.1	PMT1	0.973
5	NIBEN101SCF15645G02001.1	MPO1	0.966
6	NIBEN101SCF03045G01004.1	β-GD	0.963
7	NIBEN101CTG08674G00002.1	BBL	0.952
8	NIBEN101SCF00069G03001.1		0.947
9	NIBEN101SCF06357G03002.1	BBL	0.946
10	NIBEN101SCF02077G13016.1	MPO1	0.945
11	NIBEN101SCF03006G02002.1	AO2	0.944
12	NIBEN101SCF04788G00023.1	QPT2	0.941
13	NIBEN101SCF00918G00001.1	AO2	0.923
14	NIBEN101CTG11222G00002.1		0.921
15	NIBEN101SCF02552G00006.1		0.917
16	NIBEN101SCF01112G02010.1		0.913
17	NIBEN101SCF00293G07014.1	BBL	0.912
18	NIBEN101SCF11414G00007.1		0.912
19	NIBEN101CTG08518G00003.1	PMT1	0.909
20	NIBEN101SCF05437G04016.1	QS1	0.907
21	NIBEN101SCF02530G05010.1	OLADO	0.9
22	NIBEN101SCF05601G00019.1	β-GD	0.891
23	NIBEN101SCF08195G07026.1		0.891
24	NIBEN101SCF05918G03001.1		0.887
