# Supplementary material for: Nicotine biosynthesis is completed by cryptic activating glucosylation
Source: Nat Commun. 2026 May 18;17:4221. doi: 10.1038/s41467-026-72705-0 (PMC13184244; doi:10.1038/s41467-026-72705-0)
Supplement: Supplementary file 12 — Supplementary Data 10 [file 41467_2026_72705_MOESM12_ESM.xlsx]

## Sheet: Sheet1
Compound	Comparison	Anova F-value	Dunnett's Estimate	Dunnett's Standard Error	Dunnett's t-value	Dunnett's p-value
Nicotine D0	NaGT - GFP	1.799	0.204561	0.109442	1.86913	0.263088
Nicotine D0	NaGT + NaGR - GFP	1.799	0.292513	0.109442	2.67277	0.0482233
Nicotine D0	NaGT + NaGR + NMP - GFP	1.799	0.265002	0.109442	2.4214	0.0867773
Nicotine D0	NaGT + NaGR + NMP + NicGS - GFP	1.799	0.134297	0.109442	1.22711	0.66737
Nicotine D0	NaGT + NaGR + NMP + NicGS + NicGH - GFP	1.799	0.154636	0.109442	1.41295	0.534563
Nicotine D0	NaGT + NaGR + NMP + NicGH - GFP	1.799	0.278609	0.109442	2.54573	0.0654615
Nicotine D3	NaGT - GFP	64.35	-0.000716769	0.0117542	-0.0609799	1
Nicotine D3	NaGT + NaGR - GFP	64.35	-0.00141776	0.0117542	-0.120617	0.999997
Nicotine D3	NaGT + NaGR + NMP - GFP	64.35	0.0297024	0.0117542	2.52696	0.0681589
Nicotine D3	NaGT + NaGR + NMP + NicGS1 - GFP	64.35	0.0971661	0.0117542	8.26651	1.33828e-10
Nicotine D3	NaGT + NaGR + NMP + NicGS1 + NicGH - GFP	64.35	0.177132	0.0117542	15.0697	0
Nicotine D3	NaGT + NaGR + NMP + NicGH - GFP	64.35	0.0368388	0.0117542	3.1341	0.014928
Nicotine D4	NaGT - GFP	56.04	3.75661e-06	0.00296403	0.0012674	1
Nicotine D4	NaGT + NaGR - GFP	56.04	-5.41368e-05	0.00296403	-0.0182646	1
Nicotine D4	NaGT + NaGR + NMP - GFP	56.04	0.024124	0.00296403	8.13893	7.33265e-11
Nicotine D4	NaGT + NaGR + NMP + NicGS1 - GFP	56.04	0.0186847	0.00296403	6.30383	3.18609e-07
Nicotine D4	NaGT + NaGR + NMP + NicGS1 + NicGH - GFP	56.04	0.0306968	0.00296403	10.3564	6.43929e-15
Nicotine D4	NaGT + NaGR + NMP + NicGH - GFP	56.04	0.0364649	0.00296403	12.3025	0
Nicotine N-glucoside D0	NaGT - GFP	120.8	-3.60123e-18	0.001252	-2.87639e-15	1
Nicotine N-glucoside D0	NaGT + NaGR - GFP	120.8	1.81401e-17	0.001252	1.44889e-14	1
Nicotine N-glucoside D0	NaGT + NaGR + NMP - GFP	120.8	0.0135677	0.001252	10.8369	9.99201e-16
Nicotine N-glucoside D0	NaGT + NaGR + NMP + NicGS1 - GFP	120.8	0.0242585	0.001252	19.3758	0
Nicotine N-glucoside D0	NaGT + NaGR + NMP + NicGS1 + NicGH - GFP	120.8	-2.12612e-32	0.001252	-1.69818e-29	1
Nicotine N-glucoside D0	NaGT + NaGR + NMP + NicGH - GFP	120.8	-2.23408e-32	0.001252	-1.78441e-29	1
Nicotine N-glucoside D3	NaGT - GFP	145.2	2.75556e-05	0.00758261	0.00363405	1
Nicotine N-glucoside D3	NaGT + NaGR - GFP	145.2	1.67964e-17	0.00758261	2.21512e-15	1
Nicotine N-glucoside D3	NaGT + NaGR + NMP - GFP	145.2	0.0279629	0.00758261	3.68777	0.00307116
Nicotine N-glucoside D3	NaGT + NaGR + NMP + NicGS1 - GFP	145.2	0.173371	0.00758261	22.8643	0
Nicotine N-glucoside D3	NaGT + NaGR + NMP + NicGS1 + NicGH - GFP	145.2	4.73655e-05	0.00758261	0.00624659	1
Nicotine N-glucoside D3	NaGT + NaGR + NMP + NicGH - GFP	145.2	4.39812e-05	0.00758261	0.00580027	1
Nicotine N-glucoside D4	NaGT - GFP	125.9	2.46347e-18	0.00261505	9.42035e-16	1
Nicotine N-glucoside D4	NaGT + NaGR - GFP	125.9	1.47808e-17	0.00261505	5.65221e-15	1
Nicotine N-glucoside D4	NaGT + NaGR + NMP - GFP	125.9	0.0457523	0.00261505	17.4957	0
Nicotine N-glucoside D4	NaGT + NaGR + NMP + NicGS1 - GFP	125.9	0.0388937	0.00261505	14.873	0
Nicotine N-glucoside D4	NaGT + NaGR + NMP + NicGS1 + NicGH - GFP	125.9	-2.77877e-32	0.00261505	-1.06261e-29	1
Nicotine N-glucoside D4	NaGT + NaGR + NMP + NicGH - GFP	125.9	-2.88889e-32	0.00261505	-1.10472e-29	1
Pyridine N-glucoside D0	NaGT - GFP	10.18	0.00112383	0.000427044	2.63165	0.0533429
Pyridine N-glucoside D0	NaGT + NaGR - GFP	10.18	0.00320112	0.000427044	7.49599	1.14456e-09
Pyridine N-glucoside D0	NaGT + NaGR + NMP - GFP	10.18	0.00143935	0.000427044	3.37051	0.00766523
Pyridine N-glucoside D0	NaGT + NaGR + NMP + NicGS1 - GFP	10.18	0.00111475	0.000427044	2.61039	0.0559918
Pyridine N-glucoside D0	NaGT + NaGR + NMP + NicGS1 + NicGH - GFP	10.18	0.000886999	0.000427044	2.07707	0.178501
Pyridine N-glucoside D0	NaGT + NaGR + NMP + NicGH - GFP	10.18	0.00118226	0.000427044	2.76848	0.0383436
Pyridine N-glucoside D3	NaGT - GFP	72.87	0.000139798	0.00023932	0.584144	0.981087
Pyridine N-glucoside D3	NaGT + NaGR - GFP	72.87	0.00429817	0.00023932	17.9599	0
Pyridine N-glucoside D3	NaGT + NaGR + NMP - GFP	72.87	0.00184551	0.00023932	7.71147	7.25864e-10
Pyridine N-glucoside D3	NaGT + NaGR + NMP + NicGS1 - GFP	72.87	0.00212407	0.00023932	8.87544	4.00657e-12
Pyridine N-glucoside D3	NaGT + NaGR + NMP + NicGS1 + NicGH - GFP	72.87	0.00115662	0.00023932	4.83292	0.000100861
Pyridine N-glucoside D3	NaGT + NaGR + NMP + NicGH - GFP	72.87	0.00145504	0.00023932	6.07987	8.93753e-07
Pyridine N-glucoside D4	NaGT - GFP	47.06	0.000185654	0.000627025	0.296087	0.999498
Pyridine N-glucoside D4	NaGT + NaGR - GFP	47.06	0.00888027	0.000627025	14.1625	0
Pyridine N-glucoside D4	NaGT + NaGR + NMP - GFP	47.06	0.00473859	0.000627025	7.55725	3.88597e-09
Pyridine N-glucoside D4	NaGT + NaGR + NMP + NicGS1 - GFP	47.06	0.00369229	0.000627025	5.88859	1.73615e-06
Pyridine N-glucoside D4	NaGT + NaGR + NMP + NicGS1 + NicGH - GFP	47.06	0.00205109	0.000627025	3.27115	0.0102327
Pyridine N-glucoside D4	NaGT + NaGR + NMP + NicGH - GFP	47.06	0.00334778	0.000627025	5.33915	1.39531e-05
Nicotinic acid glucoside D0	NaGT - GFP	620.1	0.000687202	0.000156667	4.38638	0.000374095
Nicotinic acid glucoside D0	NaGT + NaGR - GFP	620.1	-0.0052574	0.000156667	-33.5577	0
Nicotinic acid glucoside D0	NaGT + NaGR + NMP - GFP	620.1	-0.00527932	0.000156667	-33.6976	0
Nicotinic acid glucoside D0	NaGT + NaGR + NMP + NicGS1 - GFP	620.1	-0.00531744	0.000156667	-33.941	0
Nicotinic acid glucoside D0	NaGT + NaGR + NMP + NicGS1 + NicGH - GFP	620.1	-0.00540862	0.000156667	-34.523	0
Nicotinic acid glucoside D0	NaGT + NaGR + NMP + NicGH - GFP	620.1	-0.00520692	0.000156667	-33.2355	0
Nicotinic acid glucoside D3	NaGT - GFP	43.28	-0.00417297	0.00113991	-3.66078	0.00335622
Nicotinic acid glucoside D3	NaGT + NaGR - GFP	43.28	-0.012672	0.00113991	-11.1166	2.22045e-16
Nicotinic acid glucoside D3	NaGT + NaGR + NMP - GFP	43.28	-0.012672	0.00113991	-11.1166	8.90399e-14
Nicotinic acid glucoside D3	NaGT + NaGR + NMP + NicGS1 - GFP	43.28	-0.0126624	0.00113991	-11.1083	1.11022e-16
Nicotinic acid glucoside D3	NaGT + NaGR + NMP + NicGS1 + NicGH - GFP	43.28	-0.012672	0.00113991	-11.1166	4.44089e-16
Nicotinic acid glucoside D3	NaGT + NaGR + NMP + NicGH - GFP	43.28	-0.012672	0.00113991	-11.1166	3.33067e-16
Nicotinic acid glucoside D4	NaGT - GFP	79.87	0.00146155	0.00182786	0.7996	0.922276
Nicotinic acid glucoside D4	NaGT + NaGR - GFP	79.87	-0.0220829	0.00182786	-12.0813	0
Nicotinic acid glucoside D4	NaGT + NaGR + NMP - GFP	79.87	-0.0233025	0.00182786	-12.7485	1.11022e-16
Nicotinic acid glucoside D4	NaGT + NaGR + NMP + NicGS1 - GFP	79.87	-0.0224955	0.00182786	-12.3071	0
Nicotinic acid glucoside D4	NaGT + NaGR + NMP + NicGS1 + NicGH - GFP	79.87	-0.0233683	0.00182786	-12.7845	0
Nicotinic acid glucoside D4	NaGT + NaGR + NMP + NicGH - GFP	79.87	-0.0232823	0.00182786	-12.7375	0
Anabasine D0	NaGT - GFP	1.299	0.037549	0.0228613	1.64247	0.384324
Anabasine D0	NaGT + NaGR - GFP	1.299	0.0299519	0.0228613	1.31015	0.60769
Anabasine D0	NaGT + NaGR + NMP - GFP	1.299	0.0075879	0.0228613	0.33191	0.999045
Anabasine D0	NaGT + NaGR + NMP + NicGS1 - GFP	1.299	0.00709185	0.0228613	0.310212	0.999347
Anabasine D0	NaGT + NaGR + NMP + NicGS1 + NicGH - GFP	1.299	0.0337812	0.0228613	1.47766	0.489943
Anabasine D0	NaGT + NaGR + NMP + NicGH - GFP	1.299	0.048341	0.0228613	2.11453	0.165844
Anabasine D3	NaGT - GFP	17.83	8.82005e-05	0.000196411	0.44906	0.995036
Anabasine D3	NaGT + NaGR - GFP	17.83	7.86531e-05	0.000196411	0.400451	0.997312
Anabasine D3	NaGT + NaGR + NMP - GFP	17.83	0.000856353	0.000196411	4.36	0.000343753
Anabasine D3	NaGT + NaGR + NMP + NicGS1 - GFP	17.83	0.000587956	0.000196411	2.99349	0.021626
Anabasine D3	NaGT + NaGR + NMP + NicGS1 + NicGH - GFP	17.83	0.00165435	0.000196411	8.42286	5.69549e-11
Anabasine D3	NaGT + NaGR + NMP + NicGH - GFP	17.83	0.000656052	0.000196411	3.34019	0.0083796
Anabasine D4	NaGT - GFP	3.36	-4.56309e-20	5.70549e-05	-7.99772e-16	1
Anabasine D4	NaGT + NaGR - GFP	3.36	3.67421e-20	5.70549e-05	6.43978e-16	1
Anabasine D4	NaGT + NaGR + NMP - GFP	3.36	6.227e-05	5.70549e-05	1.09141	0.761836
Anabasine D4	NaGT + NaGR + NMP + NicGS1 - GFP	3.36	-6.25898e-20	5.70549e-05	-1.09701e-15	1
Anabasine D4	NaGT + NaGR + NMP + NicGS1 + NicGH - GFP	3.36	8.05828e-06	5.70549e-05	0.141237	0.999993
Anabasine D4	NaGT + NaGR + NMP + NicGH - GFP	3.36	0.000197865	5.70549e-05	3.46797	0.00582942
