# Supplementary material for: Nicotine biosynthesis is completed by cryptic activating glucosylation
Source: Nat Commun. 2026 May 18;17:4221. doi: 10.1038/s41467-026-72705-0 (PMC13184244; doi:10.1038/s41467-026-72705-0)
Supplement: Supplementary file 13 — Supplementary Data 11 [file 41467_2026_72705_MOESM13_ESM.xlsx]

## Sheet: Sheet1
Compound	Comparison	Anova F-value	Dunnett's Estimate	Dunnett's Standard Error	Dunnett's t-value	Dunnett's p-value
Nicotine D0	NaGR D.O. - All genes	1.196	-0.088184	0.105902	-0.832696	0.908465
Nicotine D0	NicGS D.O. - All genes	1.196	0.0532302	0.105902	0.502637	0.99107
Nicotine D0	NicGH D.O. - All genes	1.196	0.13714	0.105902	1.29497	0.618637
Nicotine D0	GFP - All genes	1.196	0.0116496	0.105902	0.110004	0.999998
Nicotine D0	NMP D.O. - All genes	1.196	0.0457836	0.105902	0.432321	0.995943
Nicotine D0	NaGT D.O. - All genes	1.196	-0.095753	0.105902	-0.904168	0.874344
Nicotine D3	NaGR D.O. - All genes	82.61	-0.33918	0.0260201	-13.0353	0
Nicotine D3	NicGS D.O. - All genes	82.61	-0.293712	0.0260201	-11.2879	2.22045e-16
Nicotine D3	NicGH D.O. - All genes	82.61	-0.220989	0.0260201	-8.49303	1.56823e-10
Nicotine D3	GFP - All genes	82.61	-0.346197	0.0260201	-13.305	0
Nicotine D3	NMP D.O. - All genes	82.61	-0.349289	0.0260201	-13.4239	0
Nicotine D3	NaGT D.O. - All genes	82.61	0.0392879	0.0260201	1.50991	0.468463
Nicotine D4	NaGR D.O. - All genes	114	-0.0512938	0.00370426	-13.8472	0
Nicotine D4	NicGS D.O. - All genes	114	0.00636334	0.00370426	1.71784	0.340933
Nicotine D4	NicGH D.O. - All genes	114	-0.0294755	0.00370426	-7.95719	4.92408e-10
Nicotine D4	GFP - All genes	114	-0.0520611	0.00370426	-14.0544	0
Nicotine D4	NMP D.O. - All genes	114	-0.0522592	0.00370426	-14.1079	0
Nicotine D4	NaGT D.O. - All genes	114	0.00498826	0.00370426	1.34663	0.58149
Nicotine N-glucoside D0	NaGR D.O. - All genes	699.6	-5.0422e-17	0.000904829	-5.57255e-14	1
Nicotine N-glucoside D0	NicGS D.O. - All genes	699.6	-3.22491e-17	0.000904829	-3.56411e-14	1
Nicotine N-glucoside D0	NicGH D.O. - All genes	699.6	0.0447735	0.000904829	49.4829	0
Nicotine N-glucoside D0	GFP - All genes	699.6	-2.58847e-17	0.000904829	-2.86073e-14	1
Nicotine N-glucoside D0	NMP D.O. - All genes	699.6	-2.58844e-17	0.000904829	-2.86069e-14	1
Nicotine N-glucoside D0	NaGT D.O. - All genes	699.6	-2.58818e-17	0.000904829	-2.86041e-14	1
Nicotine N-glucoside D3	NaGR D.O. - All genes	94.16	-1.9288e-16	0.0200162	-9.63621e-15	1
Nicotine N-glucoside D3	NicGS D.O. - All genes	94.16	-1.39746e-16	0.0200162	-6.98164e-15	1
Nicotine N-glucoside D3	NicGH D.O. - All genes	94.16	0.363362	0.0200162	18.1534	0
Nicotine N-glucoside D3	GFP - All genes	94.16	-8.88453e-17	0.0200162	-4.43867e-15	1
Nicotine N-glucoside D3	NMP D.O. - All genes	94.16	-8.88776e-17	0.0200162	-4.44028e-15	1
Nicotine N-glucoside D3	NaGT D.O. - All genes	94.16	-8.87824e-17	0.0200162	-4.43553e-15	1
Nicotine N-glucoside D4	NaGR D.O. - All genes	95.64	-1.06369e-17	0.00406651	-2.61574e-15	1
Nicotine N-glucoside D4	NicGS D.O. - All genes	95.64	-1.61245e-17	0.00406651	-3.9652e-15	1
Nicotine N-glucoside D4	NicGH D.O. - All genes	95.64	0.0743997	0.00406651	18.2957	0
Nicotine N-glucoside D4	GFP - All genes	95.64	-1.75354e-18	0.00406651	-4.31214e-16	1
Nicotine N-glucoside D4	NMP D.O. - All genes	95.64	-1.75567e-18	0.00406651	-4.31739e-16	1
Nicotine N-glucoside D4	NaGT D.O. - All genes	95.64	-1.74618e-18	0.00406651	-4.29405e-16	1
Pyridine N-glucoside D0	NaGR D.O. - All genes	84.66	-0.00146863	0.000251055	-5.84985	1.24352e-06
Pyridine N-glucoside D0	NicGS D.O. - All genes	84.66	-5.14822e-05	0.000251055	-0.205064	0.99994
Pyridine N-glucoside D0	NicGH D.O. - All genes	84.66	0.000477736	0.000251055	1.90291	0.247671
Pyridine N-glucoside D0	GFP - All genes	84.66	-0.00153512	0.000251055	-6.11468	5.66159e-07
Pyridine N-glucoside D0	NMP D.O. - All genes	84.66	0.00336427	0.000251055	13.4005	0
Pyridine N-glucoside D0	NaGT D.O. - All genes	84.66	-0.000106612	0.000251055	-0.424655	0.99631
Pyridine N-glucoside D3	NaGR D.O. - All genes	218.9	-0.0031146	0.00053937	-5.77451	2.93578e-06
Pyridine N-glucoside D3	NicGS D.O. - All genes	218.9	-0.00152147	0.00053937	-2.82083	0.0336027
Pyridine N-glucoside D3	NicGH D.O. - All genes	218.9	-0.000133196	0.00053937	-0.246948	0.999823
Pyridine N-glucoside D3	GFP - All genes	218.9	-0.0031146	0.00053937	-5.77451	1.65627e-06
Pyridine N-glucoside D3	NMP D.O. - All genes	218.9	0.0131161	0.00053937	24.3174	0
Pyridine N-glucoside D3	NaGT D.O. - All genes	218.9	-0.00058882	0.00053937	-1.09168	0.761764
Pyridine N-glucoside D4	NaGR D.O. - All genes	130.4	-0.00493236	0.000602226	-8.19023	3.54965e-10
Pyridine N-glucoside D4	NicGS D.O. - All genes	130.4	-0.00090279	0.000602226	-1.49909	0.475513
Pyridine N-glucoside D4	NicGH D.O. - All genes	130.4	-0.000118279	0.000602226	-0.196403	0.999953
Pyridine N-glucoside D4	GFP - All genes	130.4	-0.00495621	0.000602226	-8.22982	4.01228e-11
Pyridine N-glucoside D4	NMP D.O. - All genes	130.4	0.00960447	0.000602226	15.9483	0
Pyridine N-glucoside D4	NaGT D.O. - All genes	130.4	-0.000637972	0.000602226	-1.05936	0.783016
Nicotinic acid glucoside D0	NaGR D.O. - All genes	103.9	0.00347837	0.000382079	9.1038	5.5167e-13
Nicotinic acid glucoside D0	NicGS D.O. - All genes	103.9	0.000500193	0.000382079	1.30914	0.608465
Nicotinic acid glucoside D0	NicGH D.O. - All genes	103.9	0.000213852	0.000382079	0.559706	0.984651
Nicotinic acid glucoside D0	GFP - All genes	103.9	0.0073513	0.000382079	19.2403	0
Nicotinic acid glucoside D0	NMP D.O. - All genes	103.9	0.00092891	0.000382079	2.4312	0.0848352
Nicotinic acid glucoside D0	NaGT D.O. - All genes	103.9	-0.000111227	0.000382079	-0.291111	0.999545
Nicotinic acid glucoside D3	NaGR D.O. - All genes	94.2	0.00148	0.00073904	2.0026	0.205992
Nicotinic acid glucoside D3	NicGS D.O. - All genes	94.2	4.52884e-05	0.00073904	0.0612801	1
Nicotinic acid glucoside D3	NicGH D.O. - All genes	94.2	-4.16691e-05	0.00073904	-0.0563827	1
Nicotinic acid glucoside D3	GFP - All genes	94.2	0.0135905	0.00073904	18.3895	0
Nicotinic acid glucoside D3	NMP D.O. - All genes	94.2	1.72193e-05	0.00073904	0.0232995	1
Nicotinic acid glucoside D3	NaGT D.O. - All genes	94.2	3.38516e-06	0.00073904	0.00458049	1
Nicotinic acid glucoside D4	NaGR D.O. - All genes	137	0.0175446	0.00241882	7.25334	1.73565e-08
Nicotinic acid glucoside D4	NicGS D.O. - All genes	137	0.000924149	0.00241882	0.382065	0.997919
Nicotinic acid glucoside D4	NicGH D.O. - All genes	137	0.00187106	0.00241882	0.773542	0.932272
Nicotinic acid glucoside D4	GFP - All genes	137	0.0545426	0.00241882	22.5492	0
Nicotinic acid glucoside D4	NMP D.O. - All genes	137	0.00650182	0.00241882	2.68801	0.0467076
Nicotinic acid glucoside D4	NaGT D.O. - All genes	137	-0.000890616	0.00241882	-0.368202	0.998302
Anabasine D0	NaGR D.O. - All genes	2.491	-0.00866442	0.0150751	-0.574749	0.982526
Anabasine D0	NicGS D.O. - All genes	2.491	0.0314984	0.0150751	2.08943	0.174096
Anabasine D0	NicGH D.O. - All genes	2.491	0.00725075	0.0150751	0.480975	0.992886
Anabasine D0	GFP - All genes	2.491	-0.0142115	0.0150751	-0.942713	0.853711
Anabasine D0	NMP D.O. - All genes	2.491	0.013597	0.0150751	0.901948	0.87552
Anabasine D0	NaGT D.O. - All genes	2.491	-0.0148965	0.0150751	-0.988149	0.827462
Anabasine D3	NaGR D.O. - All genes	51.88	-0.00671411	0.000619623	-10.8358	1.11022e-15
Anabasine D3	NicGS D.O. - All genes	51.88	-0.00468928	0.000619623	-7.56795	1.73596e-09
Anabasine D3	NicGH D.O. - All genes	51.88	-0.00585199	0.000619623	-9.44443	6.75504e-12
Anabasine D3	GFP - All genes	51.88	-0.00680752	0.000619623	-10.9865	8.88178e-16
Anabasine D3	NMP D.O. - All genes	51.88	-0.00688765	0.000619623	-11.1159	1.88738e-15
Anabasine D3	NaGT D.O. - All genes	51.88	0.000167829	0.000619623	0.270857	0.999698
Anabasine D4	NaGR D.O. - All genes	9.532	-0.00101112	0.000362747	-2.7874	0.036458
Anabasine D4	NicGS D.O. - All genes	9.532	0.00085591	0.000362747	2.35953	0.0993625
Anabasine D4	NicGH D.O. - All genes	9.532	-0.000865416	0.000362747	-2.38573	0.093945
Anabasine D4	GFP - All genes	9.532	-0.00101112	0.000362747	-2.7874	0.0364622
Anabasine D4	NMP D.O. - All genes	9.532	-0.00101112	0.000362747	-2.7874	0.0365584
Anabasine D4	NaGT D.O. - All genes	9.532	0.000432821	0.000362747	1.19318	0.691531
