# Supplementary material for: Nicotine biosynthesis is completed by cryptic activating glucosylation
Source: Nat Commun. 2026 May 18;17:4221. doi: 10.1038/s41467-026-72705-0 (PMC13184244; doi:10.1038/s41467-026-72705-0)
Supplement: Supplementary file 16 — Source Data [file 41467_2026_72705_MOESM16_ESM.zip]

Archive with 10 entries (9 files):
- Source data_17-04-26/
- Source data_17-04-26/Source Data Fig. S4.xlsx
- Source data_17-04-26/Source Data Fig. 3.xlsx
- Source data_17-04-26/Source Data Fig. S7.xlsx
- Source data_17-04-26/Source Data Fig. 5.xlsx
- Source data_17-04-26/Source Data Fig. S11.xlsx
- Source data_17-04-26/Source Data Fig. S8.xlsx
- Source data_17-04-26/Source Data Fig. S6.xlsx
- Source data_17-04-26/Source Data Fig. S2.pdf
- Source data_17-04-26/Source Data Fig. 7.xlsx
