# Supplementary material for: Nicotine biosynthesis is completed by cryptic activating glucosylation
Source: Nat Commun. 2026 May 18;17:4221. doi: 10.1038/s41467-026-72705-0 (PMC13184244; doi:10.1038/s41467-026-72705-0)
Supplement: Supplementary file 16 — Source Data [file 41467_2026_72705_MOESM16_ESM.zip › Source data_17-04-26/Source Data Fig. S4.xlsx]

## Sheet: Fig. S4A
		10 (m/z 286.1)
	Repeat
-NaGT	1	0
-NaGT	2	0
-NaGT	3	0
+NaGT	1	380451
+NaGT	2	422931
+NaGT	3	432552

## Sheet: Fig. S4B
		12 (m/z 242.1)
	Repeat
-NaGT	1	0
-NaGT	2	0
-NaGT	3	0
+NaGT	1	1806918
+NaGT	2	1835733
+NaGT	3	1747344

## Sheet: Fig. S4C
		13 (m/z 325.2)
	Repeat
-NaGT	1	0
-NaGT	2	0
-NaGT	3	0
+NaGT	1	0
+NaGT	2	0
+NaGT	3	0
