# Supplementary material for: Nicotine biosynthesis is completed by cryptic activating glucosylation
Source: Nat Commun. 2026 May 18;17:4221. doi: 10.1038/s41467-026-72705-0 (PMC13184244; doi:10.1038/s41467-026-72705-0)
Supplement: Supplementary file 16 — Source Data [file 41467_2026_72705_MOESM16_ESM.zip › Source data_17-04-26/Source Data Fig. 3.xlsx]

## Sheet: Fig. 3C
	Replicate	10 (m/z 286.1)	12 (m/z 242.1)	13 (m/z 325.2)	1 (m/z 163.1)			Replicate	1 (uM)
NA (2) + NMP (3)	1	0	0	0	0		Inset Nicotine quantification	1	30.474
NA (2) + NMP (3)	2	0	0	0	0		Inset Nicotine quantification	2	31.4
NA (2) + NMP (3)	3	0	0	0	0		Inset Nicotine quantification	3	34.078
NA (2) + NaGT	1	236805	1815	0	0
NA (2) + NaGT	2	227606	3301	0	0
NA (2) + NaGT	3	228208	1337	0	0
NA (2) + NaGT + NaGR	1	207086	1308628	0	0
NA (2) + NaGT + NaGR	2	220830	1344662	0	0
NA (2) + NaGT + NaGR	3	224527	1311421	0	0
NA (2) + NaGT + NaGR + NMP (3)	1	253922	346712	183672	29147
NA (2) + NaGT + NaGR + NMP (3)	2	206042	342133	146446	36345
NA (2) + NaGT + NaGR + NMP (3)	3	215895	321085	159839	32996
NA (2) + NaGT + NaGR + NMP (3) + NicGS	1	236178	241274	1662362	19074
NA (2) + NaGT + NaGR + NMP (3) + NicGS	2	215159	190420	1604152	18785
NA (2) + NaGT + NaGR + NMP (3) + NicGS	3	235641	239301	1744144	15816
NA (2) + NaGT + NaGR + NMP (3) + NicGS + NicGH	1	213292	218419	0	620023
NA (2) + NaGT + NaGR + NMP (3) + NicGS + NicGH	2	264153	244374	0	687943
NA (2) + NaGT + NaGR + NMP (3) + NicGS + NicGH	3	231178	226236	0	637518
NA (2) + NaGT + NaGR + NMP (3) + NicGH	1	277743	367597	87224	80137
NA (2) + NaGT + NaGR + NMP (3) + NicGH	2	233823	347889	72837	65006
NA (2) + NaGT + NaGR + NMP (3) + NicGH	3	244639	338123	78654	64472
NA (2) + NaGT + NaGR + NicGS + NicGH	1	226052	1372760	0	0
NA (2) + NaGT + NaGR + NicGS + NicGH	2	234340	1386349	0	0
NA (2) + NaGT + NaGR + NicGS + NicGH	3	208366	1315870	0	0
NA (2) + NaGT + NMP (3) + NicGS + NicGH	1	239345	5524	0	0
NA (2) + NaGT + NMP (3) + NicGS + NicGH	2	254762	6519	0	0
NA (2) + NaGT + NMP (3) + NicGS + NicGH	3	233614	5723	0	0
NA (2) + NaGR + NMP (3) + NicGS + NicGH	1	0	0	0	0
NA (2) + NaGR + NMP (3) + NicGS + NicGH	2	0	0	0	0
NA (2) + NaGR + NMP (3) + NicGS + NicGH	3	0	0	0	0
