# Supplementary material for: Nicotine biosynthesis is completed by cryptic activating glucosylation
Source: Nat Commun. 2026 May 18;17:4221. doi: 10.1038/s41467-026-72705-0 (PMC13184244; doi:10.1038/s41467-026-72705-0)
Supplement: Supplementary file 16 — Source Data [file 41467_2026_72705_MOESM16_ESM.zip › Source data_17-04-26/Source Data Fig. S7.xlsx]

## Sheet: Fig. S7A
		13 (m/z 325.2)	1 (m/z 163.1)
	Repeat
-NicGH	1	10872371	307814
-NicGH	2	11132639	295043
-NicGH	3	10561246	274171
+NicGH	1	0	10660624
+NicGH	2	16892	10474030
+NicGH	3	18306	10427971

## Sheet: Fig. S7B
		13 (m/z 325.2)	1 (m/z 163.1)
	Repeat
-NicGH	1	7597099	3072033
-NicGH	2	7157026	3074875
-NicGH	3	8691426	3576286
+NicGH	1	3159	9995539
+NicGH	2	0	9790070
+NicGH	3	0	8921902

## Sheet: Fig. S7C
		10 (m/z 286.1)	2 (m/z 124.0)
	Repeat
-NicGH	1	342444	10362
-NicGH	2	351547	9306
-NicGH	3	321334	9090
+NicGH	1	346357	10306
+NicGH	2	332357	11188
+NicGH	3	332686	8681

## Sheet: Fig. S7D
		Glc-11 (m/z 327.2)	11 (m/z 165.1)
	Repeat
-NicGH	1	13588460	2114037
-NicGH	2	14489651	2124024
-NicGH	3	14898193	2311204
+NicGH	1	15729144	3975018
+NicGH	2	12968025	2746614
+NicGH	3	13167799	3550396

## Sheet: Fig. S7E
		12 (m/z 242.1)
	Repeat
-NicGH	1	2857999
-NicGH	2	2721284
-NicGH	3	2887864
+NicGH	1	3385743
+NicGH	2	3054143
+NicGH	3	2076627
