# Supplementary material for: Nicotine biosynthesis is completed by cryptic activating glucosylation
Source: Nat Commun. 2026 May 18;17:4221. doi: 10.1038/s41467-026-72705-0 (PMC13184244; doi:10.1038/s41467-026-72705-0)
Supplement: Supplementary file 16 — Source Data [file 41467_2026_72705_MOESM16_ESM.zip › Source data_17-04-26/Source Data Fig. 5.xlsx]

## Sheet: Fig. 5B
	Replicate	d4-10 (m/z 290.1)	d3-10 (m/z 289.1)	d4-12 (m/z 246.1)	d3-12 (m/z 245.1)	d4-13 (m/z 329.2)	d3-13 (m/z 328.2)	d4-1 (m/z 167.1)	d4-1 (m/z 166.1)
NA (2) + NaGT + NaGR + NMP (3) + NicGS + NicGH	1	370874	0	230302	50829	0	0	202264	1584676
NA (2) + NaGT + NaGR + NMP (3) + NicGS + NicGH	2	302215	0	256742	68337	0	0	222641	1765363
NA (2) + NaGT + NaGR + NMP (3) + NicGS + NicGH	3	275715	0	207838	45828	0	0	170210	1321767
NA (2) + NaGT + NaGR + NMP (3) + NicGS	1	233079	0	203530	46377	587005	3618355	23744	34370
NA (2) + NaGT + NaGR + NMP (3) + NicGS	2	215110	0	200879	39946	522590	3199157	23490	36809
NA (2) + NaGT + NaGR + NMP (3) + NicGS	3	237905	0	191076	37809	576607	3449139	24206	37947
NA (2) + NaGT + NaGR + NMP (3) + NicGH	1	229627	0	401204	31547	27648	0	79232	37895
NA (2) + NaGT + NaGR + NMP (3) + NicGH	2	258027	0	538869	53917	25751	0	106050	48761
NA (2) + NaGT + NaGR + NMP (3) + NicGH	3	281716	0	600850	61860	19335	0	117081	54954
NA (2) + NaGT + NaGR + NicGS + NicGH	1	254221	0	1347303	442754	0	0	0	0
NA (2) + NaGT + NaGR + NicGS + NicGH	2	316959	0	1492722	441349	0	0	0	0
NA (2) + NaGT + NaGR + NicGS + NicGH	3	280566	0	1443062	396153	0	0	0	0
NA (2) + NaGT + NaGR	1	291088	0	1468321	172983	0	0	0	0
NA (2) + NaGT + NaGR	2	221285	0	1281368	133288	0	0	0	0
NA (2) + NaGT + NaGR	3	220203	0	1169854	112344	0	0	0	0

## Sheet: Fig. 5C
Nicotine	-NicGS D1	-NicGS D0	+NicGS D1	+NicGS D0
Replicate 1	21998	11618	47690	311014
Replicate 2	34210	11444	57670	398904
Replicate 3	28606	19275	67187	423933

## Sheet: Fig. 5D
Nornicotine	-NicGS D4	-NicGS D3	+NicGS D4	+NicGS D3
Replicate 1	210472	95441	222641	2036208
Replicate 2	187000	79103	195847	1869072
Replicate 3	180784	82833	217932	1991999

## Sheet: Fig. 5E
Anabasine	-NicGS D4	-NicGS D3	+NicGS D4	+NicGS D3
Replicate 1	132875	65726	141904	1302904
Replicate 2	136159	66076	129561	1159196
Replicate 3	137249	64620	136465	1196684
