# Supplementary material for: Nicotine biosynthesis is completed by cryptic activating glucosylation
Source: Nat Commun. 2026 May 18;17:4221. doi: 10.1038/s41467-026-72705-0 (PMC13184244; doi:10.1038/s41467-026-72705-0)
Supplement: Supplementary file 16 — Source Data [file 41467_2026_72705_MOESM16_ESM.zip › Source data_17-04-26/Source Data Fig. S11.xlsx]

## Sheet: Fig. S11
	Replicate	10-d3 (m/z 289.1)	10-d4 (m/z 290.1)	12-d3 (m/z 245.1)	12-d4 (m/z 246.1)	13-d3 (m/z 328.2)	13-d4 (m/z 329.2)	6-d3 (m/z 166.1)	6-d4 (m/z 167.1)	1-d3 (m/z 166.1)	1-d4 (m/z 167.1)
ND-d4	1	0.0155468	0.0238859	3.91638e-05	0	0	0	0	0	0.00251161	0.000233
ND-d4	2	0.0136696	0.0282185	5.56308e-05	0.000126482	0	0	0	0	0.00233231	0.000333788
ND-d4	3	0.0124341	0.0185231	0	0	0	0	0	0	0.00410952	0.000178334
ND-d4	4	0.0142248	0.0325036	0	0	0	0	0	0	0.00230797	0
ND-d4	5	0.0115376	0.0241669	0	0	0	0	0	0	0.00357271	0.000319702
ND-d4	6	0.0119944	0.0200328	0	0	0	0	0	0	0.00434939	0.000243033
ND-d4	7	0.0106779	0.020099	9.39243e-05	0.000108861	0	0	0	0	0.00360266	0.000502328
ND-d4	8	0.0112909	0.0220417	0	0.000166825	0	0	0	0	0.00337324	0.000295944
ND-d4 + NaGT	1	0.00377077	0.0242853	0.00029864	0.000422001	0.000220445	0	0	0	0.00218835	0.000476073
ND-d4 + NaGT	2	0.0152668	0.0359425	0	0	0	0	0	0	0.00224411	0
ND-d4 + NaGT	3	0.00366612	0.0217196	0.000845466	0.00067291	0	0	0	0	0.00168806	0
ND-d4 + NaGT	4	0.00688686	0.031172	0	0.000422307	0	0	0.000270655	0	0.00461855	0.000486622
ND-d4 + NaGT	5	0.011871	0.0206334	0	0.000137306	0	0	0	0	0.00168719	0
ND-d4 + NaGT	6	0.00869545	0.0224408	0	0	0	0	0	0	0.00149586	0.000126814
ND-d4 + NaGT	7	0.000872592	0.0109272	0.000162993	0.000232878	0	0	0.000434949	0	0.00480947	0.000698367
ND-d4 + NaGT	8	0.0169627	0.034043	0	0	0	0	0	0	0.00169366	0.000348306
ND-d4 + NaGT + NaGR	1	0	0.000502339	0.00390633	0.00680193	0	0	0.00013244	0	0.00256628	0.00042304
ND-d4 + NaGT + NaGR	2	0	0.00264444	0.00354779	0.0101592	0	0	0.000330079	0	0.00413938	0.000666009
ND-d4 + NaGT + NaGR	3	0	0.00148375	0.00465525	0.0102041	0	0	0	0	0.00178674	0
ND-d4 + NaGT + NaGR	4	0	0.00101956	0.00503971	0.0116731	0	0	0	0	0.000792308	0.000144619
ND-d4 + NaGT + NaGR	5	0	0.00358117	0.00405707	0.00879168	0	0	0	0	0.000804348	0
ND-d4 + NaGT + NaGR	6	0	4.8084e-05	0.00461191	0.00522745	0	0	0	0	0.00110999	0
ND-d4 + NaGT + NaGR	7	0	0.00261556	0.00425861	0.00894289	0	0	0	0	0.00146158	8.21342e-05
ND-d4 + NaGT + NaGR	8	0	0.000913351	0.0044974	0.00964404	0	0	0.000166706	0	0.00215671	0.000357232
ND-d4 + NaGT + NaGR + NMP (3)	1	0	0.000204163	0.00151204	0.00379228	0.0284995	0.0490248	0.000843876	0	0.0256304	0.0204895
ND-d4 + NaGT + NaGR + NMP (3)	2	0	0.000493373	0.00151423	0.00414945	0.0263205	0.043051	0.000994449	0	0.0346726	0.0229868
ND-d4 + NaGT + NaGR + NMP (3)	3	0	0	0.00202409	0.00562314	0.032037	0.0487556	0.00043385	0.00021058	0.0489677	0.0324747
ND-d4 + NaGT + NaGR + NMP (3)	4	0	0	0.00162692	0.0040976	0.0210839	0.0415641	0.000805255	0.00028758	0.038779	0.0318488
ND-d4 + NaGT + NaGR + NMP (3)	5	0	0.000947771	0.00239719	0.0073025	0.0255683	0.0398802	0.000934469	0	0.0267599	0.0224656
ND-d4 + NaGT + NaGR + NMP (3)	6	0	0.000516401	0.00322654	0.00635088	0.0383649	0.0611286	0.000800696	0	0.0343071	0.0242977
ND-d4 + NaGT + NaGR + NMP (3)	7	0	0.000635009	0.00175792	0.00473369	0.032317	0.0542751	0.000739467	0	0.0206393	0.019356
ND-d4 + NaGT + NaGR + NMP (3)	8	0	0.000255023	0.000893887	0.00226132	0.0195119	0.0283387	0.00129876	0	0.0340223	0.0211794
ND-d4 + NaGT + NaGR + NMP (3) + NicGS	1	0	0.00319703	0.00263536	0.00503196	0.228555	0.0502755	0	0	0.0764548	0.0165726
ND-d4 + NaGT + NaGR + NMP (3) + NicGS	2	0	0	0.00180884	0.00217152	0.165795	0.0325973	0.00146432	0	0.121511	0.0199013
ND-d4 + NaGT + NaGR + NMP (3) + NicGS	3	7.65466e-05	6.26723e-05	0.00190886	0.0039696	0.121997	0.0266726	0	0	0.148502	0.0253577
ND-d4 + NaGT + NaGR + NMP (3) + NicGS	4	0	0.00228137	0.00151293	0.00256126	0.119343	0.0270598	0	0	0.0575539	0.0105591
ND-d4 + NaGT + NaGR + NMP (3) + NicGS	5	0	0.000422761	0.00257117	0.00470753	0.194713	0.0491611	0	0	0.0479824	0.0138577
ND-d4 + NaGT + NaGR + NMP (3) + NicGS	6	0	0.0025706	0.00291895	0.00498776	0.176637	0.0403504	0.00126623	0	0.0977998	0.0184423
ND-d4 + NaGT + NaGR + NMP (3) + NicGS	7	0	0.000972907	0.00233423	0.00400519	0.215654	0.047837	0.00143273	0	0.0967399	0.0199807
ND-d4 + NaGT + NaGR + NMP (3) + NicGS	8	0	0	0.00149097	0.0025057	0.164276	0.0371962	0.000540367	0	0.156945	0.0269126
ND-d4 + NaGT + NaGR + NMP (3) + NicGS + NicGH	1	0	0.00100987	0.00133524	0.0022946	0	0	0.00157624	0	0.20889	0.0314185
ND-d4 + NaGT + NaGR + NMP (3) + NicGS + NicGH	2	0	0.000439626	0.00101065	0.00110916	0	0	0.00278663	0	0.170579	0.0282097
ND-d4 + NaGT + NaGR + NMP (3) + NicGS + NicGH	3	0	0.000440805	0.00125777	0.00250601	0	0	0.00135175	0	0.170639	0.0312774
ND-d4 + NaGT + NaGR + NMP (3) + NicGS + NicGH	4	0	0.000341089	0.00134316	0.00211073	0.000378924	0	0.00173977	0	0.124992	0.0223829
ND-d4 + NaGT + NaGR + NMP (3) + NicGS + NicGH	5	0	0	0.000862544	0.00199481	0	0	0.00203615	0	0.275962	0.0463203
ND-d4 + NaGT + NaGR + NMP (3) + NicGS + NicGH	6	0	0.000293859	0.00198252	0.00277975	0	0	0.00120482	6.44662e-05	0.147479	0.0298625
ND-d4 + NaGT + NaGR + NMP (3) + NicGS + NicGH	7	0	0	0.000713433	0.00168222	0	0	0.00105955	0	0.184217	0.0308063
ND-d4 + NaGT + NaGR + NMP (3) + NicGS + NicGH	8	0	0	0.000936321	0.00233362	0	0	0.00147987	0	0.160458	0.0274025
ND-d4 + NaGT + NaGR + OLADO + NicGS + NicGH	1	0	0	0.0100972	0.00659266	0	0	0.284595	0.039289	0.0614231	0.0100591
ND-d4 + NaGT + NaGR + OLADO + NicGS + NicGH	2	0	0	0.00992491	0.0073901	0	0	0.367975	0.046907	0.0723644	0.0133603
ND-d4 + NaGT + NaGR + OLADO + NicGS + NicGH	3	0	6.5658e-05	0.00876746	0.00551283	0	0	0.308868	0.0425982	0.0677597	0.0114354
ND-d4 + NaGT + NaGR + OLADO + NicGS + NicGH	4	0.000495234	3.256e-05	0.00827787	0.00446899	0	0	0.318235	0.0430104	0.0759431	0.0100799
ND-d4 + NaGT + NaGR + OLADO + NicGS + NicGH	5	0	2.53354e-05	0.00809914	0.00571455	0	0	0.21782	0.029134	0.0530165	0.00825083
ND-d4 + NaGT + NaGR + OLADO + NicGS + NicGH	6	0	0	0.00641564	0.00376379	0	0	0.249358	0.0342747	0.0636665	0.0104624
ND-d4 + NaGT + NaGR + OLADO + NicGS + NicGH	7	0	0	0.0143763	0.0079499	0	0	0.340034	0.0605311	0.0939601	0.0161584
ND-d4 + NaGT + NaGR + OLADO + NicGS + NicGH	8	0	0	0.00768999	0.00508093	0	0	0.207845	0.0272589	0.0435188	0.01016
