# Supplementary material for: Nicotine biosynthesis is completed by cryptic activating glucosylation
Source: Nat Commun. 2026 May 18;17:4221. doi: 10.1038/s41467-026-72705-0 (PMC13184244; doi:10.1038/s41467-026-72705-0)
Supplement: Supplementary file 16 — Source Data [file 41467_2026_72705_MOESM16_ESM.zip › Source data_17-04-26/Source Data Fig. S8.xlsx]

## Sheet: Fig. S8A
	Replicate	d4-10 (m/z 290.1)	d3-10 (m/z 289.1)	d4-12 (m/z 246.1)	d3-12 (m/z 245.1)	d4-13 (m/z 329.2)	d3-13 (m/z 328.2)	d4-1 (m/z 167.1)	d4-1 (m/z 166.1)
NA (2) + NMP (3)	1	0	0	0	0	0	0	0	0
NA (2) + NMP (3)	2	0	0	0	0	0	0	0	0
NA (2) + NMP (3)	3	0	0	0	0	0	0	0	0
NA (2) + NaGT	1	289186	0	0	0	0	0	0	0
NA (2) + NaGT	2	292707	0	0	0	0	0	0	0
NA (2) + NaGT	3	360488	0	0	0	0	0	0	0
NA (2) + NaGT + NaGR	1	291088	0	1468321	172983	0	0	0	0
NA (2) + NaGT + NaGR	2	221285	0	1281368	133288	0	0	0	0
NA (2) + NaGT + NaGR	3	220203	0	1169854	112344	0	0	0	0
NA (2) + NaGT + NaGR + NMP (3)	1	209349	0	361461	28598	230494	65888	30740	16677
NA (2) + NaGT + NaGR + NMP (3)	2	230825	0	399112	31394	229836	86331	25197	15739
NA (2) + NaGT + NaGR + NMP (3)	3	294352	0	527938	50378	267755	98762	26786	16700
NA (2) + NaGT + NaGR + NMP (3) + NicGS	1	233079	0	203530	46377	587005	3618355	23744	34370
NA (2) + NaGT + NaGR + NMP (3) + NicGS	2	215110	0	200879	39946	522590	3199157	23490	36809
NA (2) + NaGT + NaGR + NMP (3) + NicGS	3	237905	0	191076	37809	576607	3449139	24206	37947
NA (2) + NaGT + NaGR + NMP (3) + NicGS + NicGH	1	370874	0	230302	50829	0	0	202264	1584676
NA (2) + NaGT + NaGR + NMP (3) + NicGS + NicGH	2	302215	0	256742	68337	0	0	222641	1765363
NA (2) + NaGT + NaGR + NMP (3) + NicGS + NicGH	3	275715	0	207838	45828	0	0	170210	1321767

## Sheet: Fig. S8B
	Replicate	d4-10 (m/z 290.1)	d3-10 (m/z 289.1)	d4-12 (m/z 246.1)	d3-12 (m/z 245.1)	d4-13 (m/z 329.2)	d3-13 (m/z 328.2)	d4-1 (m/z 167.1)	d4-1 (m/z 166.1)
NaGT dropout	1	0	0	0	0	0	0	0	0
NaGT dropout	2	0	0	0	0	0	0	0	0
NaGT dropout	3	0	0	0	0	0	0	0	0
NaGR dropout	1	334546	0	19933	5910	0	0	0	0
NaGR dropout	2	353873	0	102290	40578	0	0	0	0
NaGR dropout	3	282986	0	6429	2316	0	0	0	0
NMP (3) dropout	1	254221	0	1347303	442754	0	0	0	0
NMP (3) dropout	2	316959	0	1492722	441349	0	0	0	0
NMP (3) dropout	3	280566	0	1443062	396153	0	0	0	0
NicGS dropout	1	229627	0	401204	31547	27648	0	79232	37895
NicGS dropout	2	258027	0	538869	53917	25751	0	106050	48761
NicGS dropout	3	281716	0	600850	61860	19335	0	117081	54954
NicGH dropout	1	233079	0	203530	46377	587005	3618355	23744	34370
NicGH dropout	2	215110	0	200879	39946	522590	3199157	23490	36809
NicGH dropout	3	237905	0	191076	37809	576607	3449139	24206	37947
No dropout	1	370874	0	230302	50829	0	0	202264	1584676
No dropout	2	302215	0	256742	68337	0	0	222641	1765363
No dropout	3	275715	0	207838	45828	0	0	170210	1321767
