# Supplementary material for: Nicotine biosynthesis is completed by cryptic activating glucosylation
Source: Nat Commun. 2026 May 18;17:4221. doi: 10.1038/s41467-026-72705-0 (PMC13184244; doi:10.1038/s41467-026-72705-0)
Supplement: Supplementary file 16 — Source Data [file 41467_2026_72705_MOESM16_ESM.zip › Source data_17-04-26/Source Data Fig. S6.xlsx]

## Sheet: Fig. S6A
		12 (m/z 242.1)	13 (m/z 325.2)
	Repeat
+NaGR	1	3002423	0
+NaGR	2	2696374	0
+NaGR	3	2900958	0
+NicGS	1	2994791	0
+NicGS	2	2330670	0
+NicGS	3	2828646	0

## Sheet: Fig. S6B
		Glc-11 (m/z 327.2)	13 (m/z 325.2)
	Repeat
+NaGR	1	13588460	11751
+NaGR	2	14489651	16561
+NaGR	3	14898193	19525
+NicGS	1	12089330	14365
+NicGS	2	11529884	11775
+NicGS	3	11429976	13573
