# Supplementary material for: Nicotine biosynthesis is completed by cryptic activating glucosylation
Source: Nat Commun. 2026 May 18;17:4221. doi: 10.1038/s41467-026-72705-0 (PMC13184244; doi:10.1038/s41467-026-72705-0)
Supplement: Supplementary file 16 — Source Data [file 41467_2026_72705_MOESM16_ESM.zip › Source data_17-04-26/Source Data Fig. 7.xlsx]

## Sheet: Fig 6B
	Replicate	10-d3 (m/z 289.1)	10-d4 (m/z 290.1)	12-d3 (m/z 245.1)	12-d4 (m/z 246.1)	13-d3 (m/z 328.2)	13-d4 (m/z 329.2)	1-d3 (m/z 166.1)	1-d4 (m/z 167.1)
ND-d4	1	0.0129298	0.0575177	0	0	0	0	0.00444787	0
ND-d4	2	0.015768	0.0542262	0	0	0	0	0.00368052	0
ND-d4	3	0.00827606	0.0576295	0	0	0	0	0.00266092	0
ND-d4	4	0.016626	0.0593795	0	0	0	0	0.00511647	0.000507701
ND-d4	5	0.00797461	0.0640761	0	0	0	0	0.00894178	0
ND-d4	6	0.0144773	0.0758581	0	0	0	0	0.0012106	0
ND-d4	7	0.0186574	0.0636279	0	0	0	0	0.00825125	0.00107744
ND-d4	8	0.0143485	0.0567667	0	0	0	0	0.00349917	0
ND-d4 + NaGT + NaGR + NMP (3) + NicGS + NicGH	1	0	0.00813068	0.00277159	0.00512348	0	0	0.31618	0.0506254
ND-d4 + NaGT + NaGR + NMP (3) + NicGS + NicGH	2	0	0.00560126	0.00366736	0.00559335	0	0	0.349876	0.0547808
ND-d4 + NaGT + NaGR + NMP (3) + NicGS + NicGH	3	0.000108847	0.00911294	0.00398575	0.00615139	0	0	0.459813	0.0707393
ND-d4 + NaGT + NaGR + NMP (3) + NicGS + NicGH	4	0	0.00339322	0.00290382	0.00441777	0	0	0.28554	0.0437241
ND-d4 + NaGT + NaGR + NMP (3) + NicGS + NicGH	5	0	0.00497242	0.00307368	0.00467694	0	0	0.352037	0.0542441
ND-d4 + NaGT + NaGR + NMP (3) + NicGS + NicGH	6	0	0.00942639	0.00337984	0.00576609	0	0	0.564182	0.0764402
ND-d4 + NaGT + NaGR + NMP (3) + NicGS + NicGH	7	0.000224506	0.00488859	0.00233983	0.00319662	0	0	0.204722	0.028886
ND-d4 + NaGT + NaGR + NMP (3) + NicGS + NicGH	8	0	0.00721525	0.00279488	0.00472405	0	0	0.275038	0.0386339
ND-d4 + NaGR + NMP (3) + NicGS + NicGH	1	0	0.00531435	0.00310518	0.00477646	0	0	0.46958	0.0655584
ND-d4 + NaGR + NMP (3) + NicGS + NicGH	2	0.000164593	0.00606088	0.00278277	0.00466537	0	0	0.423405	0.0585442
ND-d4 + NaGR + NMP (3) + NicGS + NicGH	3	0.000125403	0.0027149	0.00194703	0.00363155	0	0	0.301228	0.0468564
ND-d4 + NaGR + NMP (3) + NicGS + NicGH	4	0	0.00689726	0.00278998	0.0048273	0	0	0.342067	0.0540734
ND-d4 + NaGR + NMP (3) + NicGS + NicGH	5	0	0.000490002	0.00234923	0.003833	0	0	0.423326	0.062086
ND-d4 + NaGR + NMP (3) + NicGS + NicGH	6	0	0.0101978	0.00236017	0.00387612	0	0	0.484191	0.065627
ND-d4 + NaGR + NMP (3) + NicGS + NicGH	7	7.04376e-05	0.0105458	0.00219881	0.00377046	0	0	0.315638	0.0553666
ND-d4 + NaGR + NMP (3) + NicGS + NicGH	8	0	0.00339491	0.00267303	0.00516565	0	0	0.362254	0.0498681
ND-d4 + NaGT + NMP (3) + NicGS + NicGH	1	0.00177521	0.0258851	0	0	0	0	0.00559307	0
ND-d4 + NaGT + NMP (3) + NicGS + NicGH	2	0.00179232	0.029261	0	0	0	0	0.0107292	0.000861182
ND-d4 + NaGT + NMP (3) + NicGS + NicGH	3	0.00221414	0.0325949	0	0	0	0	0.00500326	0
ND-d4 + NaGT + NMP (3) + NicGS + NicGH	4	0.000310254	0.0229082	0	0	0	0	0.00778158	0
ND-d4 + NaGT + NMP (3) + NicGS + NicGH	5	0.00308512	0.0245426	0	0	0	0	0.0135208	0
ND-d4 + NaGT + NMP (3) + NicGS + NicGH	6	0.000977539	0.0195429	0	0.000190756	0	0	0.039547	0.00686213
ND-d4 + NaGT + NMP (3) + NicGS + NicGH	7	0.000729568	0.0193044	0	0	0	0	0.00672963	0
ND-d4 + NaGT + NMP (3) + NicGS + NicGH	8	0.00128918	0.0190581	0	0	0	0	0.00504315	0
ND-d4 + NaGT + NaGR + NicGS + NicGH	1	0	0.0101006	0.0156028	0.0142322	0	0	0.00240672	0
ND-d4 + NaGT + NaGR + NicGS + NicGH	2	0	0.0140458	0.011568	0.0103503	0	0	0.00123577	0
ND-d4 + NaGT + NaGR + NicGS + NicGH	3	0	0.011511	0.0184033	0.0158026	0	0	0.00139913	0
ND-d4 + NaGT + NaGR + NicGS + NicGH	4	0	0.0142956	0.0167129	0.0145504	0	0	0.00219471	0
ND-d4 + NaGT + NaGR + NicGS + NicGH	5	0	0.0142179	0.0156	0.01454	0	0	0.00241527	0
ND-d4 + NaGT + NaGR + NicGS + NicGH	6	0.000471107	0.027537	0.0194118	0.0178076	0	0	0.00283034	0
ND-d4 + NaGT + NaGR + NicGS + NicGH	7	0	0.00289009	0.0137086	0.0115569	0	0	0.000590983	0
ND-d4 + NaGT + NaGR + NicGS + NicGH	8	0	0.0101573	0.0188377	0.0176454	0	0	0	0
ND-d4 + NaGT + NaGR + NMP (3) + NicGH	1	0.000103456	0.00616393	0.00149888	0.00326572	0	0	0.0405367	0.0484118
ND-d4 + NaGT + NaGR + NMP (3) + NicGH	2	0	0.00504759	0.00196666	0.0044264	0	0	0.0670729	0.064053
ND-d4 + NaGT + NaGR + NMP (3) + NicGH	3	0.000174549	0.0111049	0.00149009	0.00479168	0	0	0.0551378	0.0553398
ND-d4 + NaGT + NaGR + NMP (3) + NicGH	4	0.000272426	0.0097384	0.0019527	0.0054553	0	0	0.0665719	0.0658544
ND-d4 + NaGT + NaGR + NMP (3) + NicGH	5	0	0.0108333	0.00165251	0.00406797	0	0	0.0633689	0.0665988
ND-d4 + NaGT + NaGR + NMP (3) + NicGH	6	0.000145229	0.0102306	0.00152717	0.00488995	0	0	0.06341	0.0594035
ND-d4 + NaGT + NaGR + NMP (3) + NicGH	7	0	0.0012458	0.00133547	0.0024257	0	0	0.0507643	0.0613485
ND-d4 + NaGT + NaGR + NMP (3) + NicGH	8	0	0.00576941	0.00132153	0.00310463	0	0	0.0508249	0.0479708
ND-d4 + NaGT + NaGR + NMP (3) + NicGS	1	0	0.00392974	0.00296031	0.00455103	0.314484	0.0658963	0.113975	0.0220631
ND-d4 + NaGT + NaGR + NMP (3) + NicGS	2	0	0.0123279	0.00368531	0.00509734	0.341348	0.0680362	0.0991747	0.0205023
ND-d4 + NaGT + NaGR + NMP (3) + NicGS	3	0	0.0102734	0.00314309	0.0052439	0.250324	0.0522723	0.133444	0.0233688
ND-d4 + NaGT + NaGR + NMP (3) + NicGS	4	0	0.0104011	0.0032994	0.00584409	0.530778	0.101081	0.154864	0.0267855
ND-d4 + NaGT + NaGR + NMP (3) + NicGS	5	0	0.0123501	0.00336197	0.0058943	0.387351	0.0843847	0.16749	0.0261057
ND-d4 + NaGT + NaGR + NMP (3) + NicGS	6	0	0.00422009	0.00154889	0.00358187	0.216747	0.0417066	0.0797875	0.0117891
ND-d4 + NaGT + NaGR + NMP (3) + NicGS	7	0	0.0105787	0.00292647	0.00519547	0.472278	0.101233	0.123322	0.0237017
ND-d4 + NaGT + NaGR + NMP (3) + NicGS	8	0	0.00362823	0.00292576	0.00329544	0.393588	0.0805879	0.167418	0.0279535
